# Supplementary material for: 3,3′-Di-n-propyl-1,1′-[p-phenyl­enebis(methyl­ene)]diimidazolium dibromide
Source: Acta Crystallogr Sect E Struct Rep Online. 2011 Jul 6;67(Pt 8):o1931. doi: 10.1107/S1600536811026146 (PMC3212318; doi:10.1107/S1600536811026146)
Supplement: Supplementary file 2 [file e-67-o1931-Isup2.hkl]

#
# h,k,l, Fc-squared, Fo-squared, sigma(Fo-squared) and status flag
#
data_I
_shelx_title ' sfn01m in P2(1)/c (R.T.)'
_shelx_refln_list_code          4
_shelx_F_calc_maximum      157.28
_exptl_crystal_F_000       492.00
_reflns_d_resolution_high  0.7087
 
loop_
 _symmetry_equiv_pos_as_xyz
 'x, y, z'
 '-x, y+1/2, -z+1/2'
 '-x, -y, -z'
 'x, -y-1/2, z-1/2'
 
_cell_length_a     8.9420
_cell_length_b    11.2443
_cell_length_c    11.3536
_cell_angle_alpha  90.000
_cell_angle_beta  109.716
_cell_angle_gamma  90.000
 
_shelx_F_squared_multiplier     1.000
 
loop_
 _refln_index_h
 _refln_index_k
 _refln_index_l
 _refln_F_squared_calc
 _refln_F_squared_meas
 _refln_F_squared_sigma
 _refln_observed_status
   1   0   0     3805.86     3754.22     72.91 o
   2   0   0     3869.31     4125.82    138.26 o
   3   0   0      116.30       88.98      4.43 o
   4   0   0     3477.46     3558.89     79.32 o
   5   0   0       48.71       68.83      6.16 o
   6   0   0     5555.14     5608.45    106.64 o
   7   0   0        5.66       11.49      5.02 o
   8   0   0       82.34       91.55      7.66 o
   9   0   0       22.99       14.81      6.59 o
  10   0   0      193.03      171.33     28.08 o
  11   0   0       19.19       19.22      7.98 o
   1   1   0      469.45      450.17      6.36 o
   2   1   0      544.07      586.80      9.09 o
   3   1   0      939.63      941.69     14.35 o
   4   1   0        3.48        2.25      1.37 o
   5   1   0      950.63      968.74     14.22 o
   6   1   0      242.60      255.56      5.66 o
   7   1   0       82.70       82.44      4.08 o
   8   1   0      421.01      413.27     10.25 o
   9   1   0       99.02       96.74      5.95 o
  10   1   0        5.00        5.98      5.01 o
  11   1   0        2.50        3.09      6.74 o
   0   2   0      386.63      327.67      8.35 o
   1   2   0     1034.45     1053.91     17.76 o
   2   2   0     2419.24     2508.78     33.56 o
   3   2   0      100.20      122.54      2.53 o
   4   2   0     3213.03     3266.68     43.64 o
   5   2   0      211.07      212.56      4.35 o
   6   2   0      404.05      392.95      6.54 o
   7   2   0      336.07      327.46      7.60 o
   8   2   0      342.50      314.67      8.94 o
   9   2   0       43.86       31.57      5.37 o
  10   2   0       73.61       72.66      5.87 o
  11   2   0       11.15       14.61      5.56 o
   1   3   0    24737.86    19795.12    681.71 o
   2   3   0     1485.04     1553.26     21.06 o
   3   3   0     2310.73     2214.28     27.08 o
   4   3   0      269.03      368.60      5.52 o
   5   3   0     5643.34     5726.62     76.00 o
   6   3   0      167.29      167.30      4.92 o
   7   3   0      685.73      706.59     13.93 o
   8   3   0        5.55        2.61      3.52 o
   9   3   0      118.66      128.32      6.40 o
  10   3   0        9.73        7.02      5.00 o
  11   3   0       44.13       47.11      6.16 o
   0   4   0     1083.78     1088.19     21.11 o
   1   4   0        0.75       -0.78      0.78 o
   2   4   0      360.61      313.82      4.60 o
   3   4   0      266.65      269.02      4.19 o
   4   4   0       26.88       34.97      1.73 o
   5   4   0       19.29       20.85      1.68 o
   6   4   0      110.85      118.96      4.04 o
   7   4   0       17.89       23.98      3.62 o
   8   4   0       80.68       88.42      5.94 o
   9   4   0       51.45       53.35      5.70 o
  10   4   0        1.35        5.16      4.97 o
  11   4   0        1.78        2.10      5.95 o
   1   5   0     5018.58     5041.01     72.86 o
   2   5   0      230.55      242.67      4.67 o
   3   5   0     4032.44     3884.96     47.73 o
   4   5   0      105.68      109.09      2.46 o
   5   5   0      917.11      886.66     14.28 o
   6   5   0      115.49      107.14      4.96 o
   7   5   0      457.51      438.92      9.94 o
   8   5   0        7.55        7.81      4.15 o
   9   5   0      345.08      341.93     11.09 o
  10   5   0       35.07       26.35      5.90 o
  11   5   0        8.08        2.08      4.21 o
   0   6   0     4460.14     4363.17     82.12 o
   1   6   0       10.63       11.87      1.47 o
   2   6   0     3570.44     3425.70     49.60 o
   3   6   0       65.63       91.73      2.67 o
   4   6   0     3159.57     3085.23     33.16 o
   5   6   0       75.00       77.02      4.29 o
   6   6   0     1026.67     1070.44     19.49 o
   7   6   0      101.30      113.24      5.72 o
   8   6   0      207.36      202.49     16.80 o
   9   6   0       30.68       31.17      4.57 o
  10   6   0       16.38       13.35      8.24 o
   1   7   0        1.04        2.06      1.61 o
   2   7   0      292.58      294.96      5.85 o
   3   7   0       25.82       25.04      1.78 o
   4   7   0      138.33      141.71      3.36 o
   5   7   0      240.44      225.28      7.54 o
   6   7   0        2.17        7.60      3.26 o
   7   7   0        4.60        9.68      3.74 o
   8   7   0        7.43        7.96      6.70 o
   9   7   0       13.75       15.10      4.84 o
  10   7   0        3.06        1.38      5.19 o
   0   8   0     2633.44     2666.32     51.14 o
   1   8   0      221.28      238.56      4.90 o
   2   8   0     2573.59     2548.36     37.75 o
   3   8   0      187.91      193.39      4.92 o
   4   8   0     1163.54     1161.06     18.30 o
   5   8   0       64.87       58.52      4.51 o
   6   8   0      198.80      184.76      9.64 o
   7   8   0       14.25        5.56      4.37 o
   8   8   0      266.24      245.15      9.41 o
   9   8   0        9.03        7.20      5.37 o
  10   8   0       84.10       80.61      7.11 o
   1   9   0     2147.75     2112.82     29.19 o
   2   9   0       71.33       73.60      5.02 o
   3   9   0     1172.40     1161.14     16.91 o
   4   9   0        6.42        8.79      2.69 o
   5   9   0     1038.88     1043.66     22.20 o
   6   9   0       33.68       34.49      4.89 o
   7   9   0      303.55      322.48     13.41 o
   8   9   0        2.03        3.23      5.03 o
   9   9   0       15.10       26.01      6.75 o
   0  10   0      389.60      378.16     10.02 o
   1  10   0      204.72      201.59      6.35 o
   2  10   0      103.13      106.34      3.88 o
   3  10   0       59.25       57.18      3.25 o
   4  10   0      161.99      148.83      5.62 o
   5  10   0        0.23        1.65      4.71 o
   6  10   0      130.32      123.50      6.59 o
   7  10   0       44.74       42.23      8.50 o
   8  10   0        2.39        2.69      5.34 o
   9  10   0        3.64        9.51      5.54 o
   1  11   0      842.12      815.71     12.80 o
   2  11   0       68.93       73.98      3.63 o
   3  11   0      812.44      822.70     14.06 o
   4  11   0       29.67       38.30      4.67 o
   5  11   0      351.37      363.88     15.72 o
   6  11   0       47.19       55.15     10.62 o
   7  11   0       76.47       86.61     10.32 o
   8  11   0       28.14       40.22      7.67 o
   0  12   0     1128.62     1094.65     23.65 o
   1  12   0        3.38        3.58      3.10 o
   2  12   0      280.61      284.98      6.66 o
   3  12   0        2.51       -1.14      3.49 o
   4  12   0      196.51      206.56      9.30 o
   5  12   0        5.56        8.91      6.02 o
   6  12   0      142.17      153.59      8.86 o
   7  12   0        0.79        7.10      9.19 o
   1  13   0      134.11      132.21      4.99 o
   2  13   0       27.50       23.62      3.76 o
   3  13   0      227.31      217.54      6.94 o
   4  13   0       24.70       25.14      6.69 o
   5  13   0        3.84       -0.11      5.83 o
   6  13   0       20.87       10.24      6.52 o
   0  14   0      306.94      312.77     10.65 o
   1  14   0        0.10       -3.70      3.70 o
   2  14   0      299.34      306.78      9.29 o
   3  14   0        2.32        4.37      5.31 o
   4  14   0      361.43      344.21     35.10 o
   5  14   0       23.46        5.66      8.15 o
   1  15   0       94.81       93.15      5.64 o
   2  15   0       23.05       24.16      4.84 o
   3  15   0        9.02        5.04      6.51 o
 -12   1   1        5.79        4.44      5.60 o
 -11   1   1       33.37       34.58      5.81 o
 -10   1   1       55.72       55.75      7.00 o
  -9   1   1      194.70      187.08      7.31 o
  -8   1   1      525.84      523.76     11.84 o
  -7   1   1      164.19      148.04      5.54 o
  -6   1   1      513.18      533.54     10.57 o
  -5   1   1      979.71      939.92     13.91 o
  -4   1   1     3016.07     3005.43     37.20 o
  -3   1   1     3609.69     3763.27     64.97 o
  -2   1   1    18532.80    16353.16    385.60 o
  -1   1   1      226.25      285.30      5.76 o
   0   1   1     1691.49     1884.64     40.90 o
   1   1   1     2329.98     2616.68     38.78 o
   2   1   1    19769.55    17101.76    277.67 o
   3   1   1      293.25      325.94      5.36 o
   4   1   1     4599.41     4592.69     67.01 o
   5   1   1       66.92       66.92      2.85 o
   6   1   1      964.30      964.90     17.18 o
   7   1   1       31.98       41.93      3.23 o
   8   1   1      819.97      794.73     16.20 o
   9   1   1        0.15        5.42      4.68 o
  10   1   1       51.84       60.81      7.41 o
  11   1   1        3.56        2.99      5.53 o
 -12   2   1       12.53       16.16      9.75 o
 -11   2   1       11.70       13.66      5.31 o
 -10   2   1       63.19       61.44      5.62 o
  -9   2   1       20.14       17.21      4.75 o
  -8   2   1      304.53      318.52      9.75 o
  -7   2   1     1218.29     1247.25     20.21 o
  -6   2   1     1162.57     1115.94     15.89 o
  -5   2   1      739.78      727.89      8.65 o
  -4   2   1     3026.77     3128.48     38.26 o
  -3   2   1     8765.72     8704.92    100.30 o
  -2   2   1      671.83      703.19      8.93 o
  -1   2   1     9817.37     9497.57    157.46 o
   0   2   1     2428.82     2620.37     62.14 o
   1   2   1       44.97       55.65      1.95 o
   2   2   1     5958.95     6098.01     81.21 o
   3   2   1     6805.64     6767.24     89.39 o
   4   2   1       39.65       38.75      1.93 o
   5   2   1     1122.66     1139.71     16.36 o
   6   2   1       23.34       31.36      2.78 o
   7   2   1      309.16      317.20     10.76 o
   8   2   1       54.08       53.61      4.27 o
   9   2   1      142.65      133.93      6.75 o
  10   2   1        7.00        4.01      5.14 o
  11   2   1       28.04       33.48      6.13 o
 -11   3   1        0.64        1.13      5.95 o
 -10   3   1        0.30       -2.63      5.43 o
  -9   3   1       15.31       11.59      4.72 o
  -8   3   1        8.08        8.14      3.26 o
  -7   3   1      143.48      135.46      4.84 o
  -6   3   1      325.81      307.25      5.50 o
  -5   3   1      459.43      476.16      6.26 o
  -4   3   1      840.24      873.56     11.88 o
  -3   3   1       48.05       51.95      1.30 o
  -2   3   1        5.20        7.53      0.94 o
  -1   3   1        0.86       -0.02      0.52 o
   0   3   1      723.80      737.72     11.15 o
   1   3   1     4501.86     4622.24     65.69 o
   2   3   1       88.46       86.08      2.45 o
   3   3   1        4.97        7.09      1.11 o
   4   3   1       35.15       37.99      1.95 o
   5   3   1       94.21      118.02      5.08 o
   6   3   1      101.64       96.75      3.82 o
   7   3   1       85.32       94.20      4.71 o
   8   3   1        0.37        2.71      3.61 o
   9   3   1       18.56       13.67      5.27 o
  10   3   1        0.60        7.34      5.28 o
  11   3   1        3.69       -5.78      6.39 o
 -11   4   1       48.79       64.55      6.81 o
 -10   4   1       66.00       64.57      6.41 o
  -9   4   1      259.18      251.96      8.39 o
  -8   4   1      122.08      124.15      5.03 o
  -7   4   1      233.16      230.95      6.26 o
  -6   4   1      231.91      193.78      4.80 o
  -5   4   1     1281.27     1252.18     16.98 o
  -4   4   1     1982.84     1896.23     25.30 o
  -3   4   1     5177.78     5203.57     77.08 o
  -2   4   1      881.19      845.38     10.93 o
  -1   4   1     4714.65     4754.70     77.62 o
   0   4   1     2129.92     2181.02     31.88 o
   1   4   1    13607.85    12222.75    259.97 o
   2   4   1      619.34      628.62      9.04 o
   3   4   1     7489.44     7396.57     88.99 o
   4   4   1       50.00       57.83      2.24 o
   5   4   1     1443.56     1398.83     19.70 o
   6   4   1      348.06      351.91      7.56 o
   7   4   1     1467.56     1460.48     33.37 o
   8   4   1       16.53       11.32      3.97 o
   9   4   1      140.46      143.53      6.83 o
  10   4   1        5.29        5.91      5.19 o
  11   4   1       26.49       33.21      9.14 o
 -11   5   1        5.92        9.46      4.72 o
 -10   5   1       20.84       15.00      4.60 o
  -9   5   1       36.70       42.29      5.21 o
  -8   5   1       22.28       28.44      3.89 o
  -7   5   1      499.89      506.32     12.09 o
  -6   5   1      739.98      755.19     13.80 o
  -5   5   1      377.10      392.18      6.31 o
  -4   5   1     1132.29     1102.86     13.09 o
  -3   5   1     1417.62     1484.95     16.34 o
  -2   5   1     3314.89     3412.61     45.54 o
  -1   5   1      147.71      137.06      5.84 o
   0   5   1     1609.48     1483.68     22.09 o
   1   5   1      621.97      664.03     10.52 o
   2   5   1     1427.19     1365.08     18.66 o
   3   5   1      745.72      787.35      9.85 o
   4   5   1     1751.07     1813.42     22.89 o
   5   5   1       11.63       15.18      2.48 o
   6   5   1      164.04      177.74      7.31 o
   7   5   1       27.83       39.66      4.61 o
   8   5   1      138.15      138.19      6.83 o
   9   5   1        0.13       -3.17      5.20 o
  10   5   1       56.51       59.73      6.70 o
 -11   6   1        5.37        7.09      5.34 o
 -10   6   1        1.18       -4.50      4.72 o
  -9   6   1        4.08        4.77      4.28 o
  -8   6   1      129.50      109.24      5.16 o
  -7   6   1      194.36      166.12      6.53 o
  -6   6   1       16.96       18.75      2.93 o
  -5   6   1      513.81      516.28      7.87 o
  -4   6   1      132.71      139.46      2.66 o
  -3   6   1      918.94      930.91     12.12 o
  -2   6   1      343.49      331.56      6.08 o
  -1   6   1     1041.25     1078.86     15.13 o
   0   6   1       26.90       24.87      1.81 o
   1   6   1      734.04      726.48     11.65 o
   2   6   1      181.63      218.50      6.55 o
   3   6   1      545.24      546.68      7.89 o
   4   6   1      153.46      152.72      3.71 o
   5   6   1      187.15      173.01      5.14 o
   6   6   1       60.15       56.61      4.12 o
   7   6   1      138.03      117.51      6.71 o
   8   6   1        0.35       11.08      4.32 o
   9   6   1       25.30       13.41      3.66 o
  10   6   1        3.64       -2.86      4.94 o
 -10   7   1       80.34       79.47      7.29 o
  -9   7   1       50.19       54.00      4.72 o
  -8   7   1       95.92      101.21      9.21 o
  -7   7   1      401.16      398.71      9.41 o
  -6   7   1      685.58      683.31     11.92 o
  -5   7   1      896.22      900.08     23.00 o
  -4   7   1     1566.57     1635.44     18.23 o
  -3   7   1      806.75      839.62     10.47 o
  -2   7   1     2145.62     2000.48     27.35 o
  -1   7   1      735.65      694.16     10.36 o
   0   7   1     3968.69     3767.42     50.54 o
   1   7   1     2095.82     2175.32     32.36 o
   2   7   1     4133.88     4150.04     66.49 o
   3   7   1       52.16       51.88      5.76 o
   4   7   1     1482.41     1512.31     23.21 o
   5   7   1       52.46       54.54      4.30 o
   6   7   1      870.55      825.67     20.41 o
   7   7   1       65.90       65.06      5.48 o
   8   7   1      225.66      220.28     16.73 o
   9   7   1        9.35       13.75      5.69 o
  10   7   1       15.58       16.87      6.30 o
 -10   8   1        1.65       -5.30      5.30 o
  -9   8   1        3.13        2.94      5.97 o
  -8   8   1       49.84       60.35      6.56 o
  -7   8   1        7.66       11.81      4.18 o
  -6   8   1       31.13       33.64      5.74 o
  -5   8   1      253.70      255.13      9.27 o
  -4   8   1      163.24      166.87      4.11 o
  -3   8   1      393.61      401.22      6.94 o
  -2   8   1      441.88      439.28      8.01 o
  -1   8   1     1108.57     1125.25     16.13 o
   0   8   1       32.96       43.73      3.51 o
   1   8   1      386.99      346.56      6.27 o
   2   8   1      124.41      113.08      4.15 o
   3   8   1      586.83      587.59     11.47 o
   4   8   1        2.00        2.87      2.67 o
   5   8   1      260.85      274.48      8.83 o
   6   8   1        1.74       -0.54      4.15 o
   7   8   1       47.19       56.65      5.63 o
   8   8   1        0.13        5.10      5.14 o
   9   8   1       65.92       67.33      6.71 o
 -10   9   1        2.36      -10.24     14.29 o
  -9   9   1       13.82       16.02      5.13 o
  -8   9   1       83.94       87.04      7.68 o
  -7   9   1       48.01       38.61      6.96 o
  -6   9   1      366.66      330.65      9.67 o
  -5   9   1        4.04        5.12      3.60 o
  -4   9   1       85.22       85.36      3.97 o
  -3   9   1      599.13      580.10     10.15 o
  -2   9   1     1583.19     1579.02     22.26 o
  -1   9   1      302.59      295.06      5.92 o
   0   9   1     1101.01     1097.41     16.03 o
   1   9   1        2.53        1.68      2.19 o
   2   9   1      351.77      348.63      7.23 o
   3   9   1      356.32      339.16      7.97 o
   4   9   1      672.69      645.13     11.56 o
   5   9   1       43.46       48.21     10.01 o
   6   9   1      146.84      136.63      7.20 o
   7   9   1        1.02        5.67      7.21 o
   8   9   1       50.55       41.72      6.09 o
   9   9   1       10.01        0.06      5.90 o
  -9  10   1        6.18       12.52      5.14 o
  -8  10   1      156.94      169.03      8.00 o
  -7  10   1      146.11      149.61      7.49 o
  -6  10   1      258.97      283.05      9.28 o
  -5  10   1      529.65      518.98     16.78 o
  -4  10   1      205.82      229.93      5.54 o
  -3  10   1      921.78      910.14     13.80 o
  -2  10   1      343.42      322.67      6.51 o
  -1  10   1     1190.39     1171.49     17.14 o
   0  10   1      208.69      208.88      5.25 o
   1  10   1     1207.28     1179.81     17.32 o
   2  10   1      234.71      237.67      6.22 o
   3  10   1     1516.96     1504.31     25.91 o
   4  10   1       20.12       20.88      3.26 o
   5  10   1      473.83      478.13     12.76 o
   6  10   1        4.71        3.01      4.84 o
   7  10   1      234.79      258.65     10.04 o
   8  10   1        0.74       -2.73      5.68 o
  -8  11   1       12.08       15.66      5.17 o
  -7  11   1        4.40        5.81      4.87 o
  -6  11   1       10.77       18.27      5.33 o
  -5  11   1       24.99       31.84      5.57 o
  -4  11   1       14.95       14.62      3.45 o
  -3  11   1      226.39      218.32      8.50 o
  -2  11   1      206.28      201.69      5.72 o
  -1  11   1       15.15       10.81      2.91 o
   0  11   1       67.51       65.27      3.55 o
   1  11   1       60.49       61.91      4.14 o
   2  11   1        8.50        8.94      3.15 o
   3  11   1       20.27       14.17      2.89 o
   4  11   1      103.94      101.69      6.00 o
   5  11   1       30.23       26.33      6.12 o
   6  11   1        0.49       -0.26      5.92 o
   7  11   1        0.67        6.63      5.55 o
   8  11   1        0.23       -2.92      6.01 o
  -7  12   1      227.66      231.41     10.49 o
  -6  12   1       31.36       32.27      7.68 o
  -5  12   1      129.19      110.88      7.53 o
  -4  12   1       71.30       74.03      5.39 o
  -3  12   1       74.25       77.35      4.34 o
  -2  12   1      571.50      588.61     16.05 o
  -1  12   1     1094.95     1057.90     16.23 o
   0  12   1      140.96      140.41      4.81 o
   1  12   1      259.40      257.24      7.01 o
   2  12   1      143.44      133.45      6.48 o
   3  12   1      169.07      172.72      5.93 o
   4  12   1       89.25       76.50      5.96 o
   5  12   1      209.59      194.12     10.12 o
   6  12   1        3.07       -4.43      7.22 o
   7  12   1       15.11       14.74      7.94 o
  -6  13   1       63.63       56.75      6.85 o
  -5  13   1       35.12       43.40      6.66 o
  -4  13   1      197.43      201.69     10.34 o
  -3  13   1       80.35       81.70      5.31 o
  -2  13   1      474.97      463.99      9.14 o
  -1  13   1       14.21       18.81      3.65 o
   0  13   1      306.86      300.55      7.17 o
   1  13   1        5.83        3.79      3.83 o
   2  13   1      562.16      558.07     11.28 o
   3  13   1       11.60       17.50      4.23 o
   4  13   1      286.06      327.41     13.60 o
   5  13   1        6.50       10.21      6.61 o
   6  13   1      139.38      159.46     11.63 o
  -5  14   1       16.52        9.09      7.39 o
  -4  14   1       33.17       34.24      6.93 o
  -3  14   1        0.37       -2.59      4.60 o
  -2  14   1       17.86       11.60      3.78 o
  -1  14   1        2.20        3.56      4.08 o
   0  14   1        8.28        7.60      4.72 o
   1  14   1       24.78       26.14      4.51 o
   2  14   1       32.77       39.26      5.30 o
   3  14   1       13.42       17.25      5.39 o
   4  14   1       12.82        3.03      8.27 o
   5  14   1        2.57        0.29      7.90 o
  -3  15   1       78.73       84.73      7.87 o
  -2  15   1      110.76      110.62      8.33 o
  -1  15   1      137.57      133.65      6.23 o
   0  15   1      232.23      233.67     10.14 o
   1  15   1       53.19       49.49      5.23 o
   2  15   1      113.64      132.16      7.12 o
   3  15   1       32.83       34.71      7.66 o
 -12   0   2        0.06        9.94      7.99 o
 -11   0   2       58.61       61.07      8.55 o
 -10   0   2        0.85       -1.61      6.49 o
  -9   0   2      629.07      629.87     24.88 o
  -8   0   2      450.64      453.31     19.20 o
  -7   0   2     2000.90     1962.81     47.58 o
  -6   0   2       35.07       35.63      3.01 o
  -5   0   2     4249.54     4325.41     71.15 o
  -4   0   2      601.72      634.42     13.01 o
  -3   0   2     5553.17     5598.52     91.94 o
  -2   0   2     4029.87     4144.67     79.80 o
  -1   0   2     3746.26     3916.85     81.80 o
   0   0   2      234.70      270.80     19.96 o
   1   0   2     6852.26     6989.42    233.00 o
   2   0   2      547.38      570.54     14.50 o
   3   0   2     1907.39     1994.17     46.63 o
   4   0   2     4647.05     4578.03     87.26 o
   5   0   2      613.26      616.54     19.53 o
   6   0   2     1381.16     1360.13     28.35 o
   7   0   2      103.32      116.37      9.04 o
   8   0   2      286.52      273.26     13.02 o
   9   0   2       16.60       11.98      6.92 o
  10   0   2      125.43      129.62     10.43 o
  11   0   2        2.11        3.42      8.36 o
 -12   1   2        0.21       -2.69      6.08 o
 -11   1   2        8.83       13.42      5.40 o
 -10   1   2       33.60       27.07      4.31 o
  -9   1   2        8.81       12.36      4.26 o
  -8   1   2       44.89       46.32      4.15 o
  -7   1   2       13.80        6.99      2.53 o
  -6   1   2       51.29       49.78      2.25 o
  -5   1   2     2477.25     2631.84     46.16 o
  -4   1   2     1579.17     1670.11     22.84 o
  -3   1   2      191.07      188.29      3.79 o
  -2   1   2     3447.23     3554.07     48.06 o
  -1   1   2      932.74     1080.35     17.38 o
   0   1   2     2514.00     2789.17     45.47 o
   1   1   2    22620.31    18935.60    280.89 o
   2   1   2     1821.02     1890.10     25.59 o
   3   1   2       56.54       51.83      2.77 o
   4   1   2      598.92      647.47      9.94 o
   5   1   2      129.79      128.40      3.53 o
   6   1   2      258.24      274.45      6.32 o
   7   1   2      160.79      154.99      5.04 o
   8   1   2      181.64      180.08      7.35 o
   9   1   2        0.84       -4.77      4.77 o
  10   1   2       21.78       21.89      5.66 o
  11   1   2        5.85        6.34      6.09 o
 -12   2   2       11.39        6.91      5.17 o
 -11   2   2       10.74        6.59      5.14 o
 -10   2   2        4.17        6.85      4.60 o
  -9   2   2       58.80       60.68      5.48 o
  -8   2   2        6.49        8.29      4.06 o
  -7   2   2      338.75      333.70      6.39 o
  -6   2   2      972.51     1022.91     12.59 o
  -5   2   2      488.47      430.26      9.25 o
  -4   2   2      811.46      864.51     10.99 o
  -3   2   2     2602.40     2635.08     42.41 o
  -2   2   2      819.77      866.94     24.53 o
  -1   2   2     7917.79     7690.71    254.90 o
   0   2   2    17733.94    14718.79    239.67 o
   1   2   2      752.84      794.24     15.02 o
   2   2   2     2078.19     2142.70     29.12 o
   3   2   2     2420.58     2573.01     34.76 o
   4   2   2      522.71      496.45      8.02 o
   5   2   2      791.88      833.56     12.60 o
   6   2   2      506.83      470.10      9.26 o
   7   2   2      121.94      120.37      4.98 o
   8   2   2       16.87       21.21      4.09 o
   9   2   2      188.95      181.07      9.10 o
  10   2   2       24.01       18.08      5.66 o
  11   2   2        0.08       -5.67      5.73 o
 -12   3   2       10.28        8.18      5.77 o
 -11   3   2        0.69        7.31      5.13 o
 -10   3   2      195.83      197.65      7.93 o
  -9   3   2       93.48       88.09      6.66 o
  -8   3   2     1164.56     1110.75     18.52 o
  -7   3   2      317.86      330.96      7.59 o
  -6   3   2     1979.92     1950.90     22.93 o
  -5   3   2      282.89      238.41      4.31 o
  -4   3   2     5388.42     5352.25     75.95 o
  -3   3   2     2820.31     2967.27     43.57 o
  -2   3   2     8946.44     8426.96    120.44 o
  -1   3   2     1566.78     1544.89     85.86 o
   0   3   2     6345.35     6178.16     98.91 o
   1   3   2     1782.67     1766.23     25.60 o
   2   3   2     2454.46     2353.22     29.08 o
   3   3   2     2041.47     2024.05     23.73 o
   4   3   2     1769.92     1848.54     23.48 o
   5   3   2     1492.24     1502.46     21.25 o
   6   3   2      231.56      255.39      6.52 o
   7   3   2      436.04      439.00     10.46 o
   8   3   2       15.35       17.16      4.13 o
   9   3   2      183.91      175.13      7.71 o
  10   3   2        9.78        8.08      5.35 o
  11   3   2       19.83       18.98      7.02 o
 -11   4   2        4.04        3.26      5.72 o
 -10   4   2        5.65        7.57      4.93 o
  -9   4   2        1.81        9.01      5.81 o
  -8   4   2       11.70       11.74      3.91 o
  -7   4   2        1.07        0.60      2.47 o
  -6   4   2        0.55        2.80      1.71 o
  -5   4   2      174.27      178.82      3.68 o
  -4   4   2      379.06      428.09      5.54 o
  -3   4   2       54.82       68.05      1.57 o
  -2   4   2       93.25      117.83      2.48 o
  -1   4   2       62.46       53.65      3.39 o
   0   4   2     3524.15     3529.39     56.82 o
   1   4   2      366.20      360.25      5.64 o
   2   4   2      421.62      399.78      6.40 o
   3   4   2       11.79       13.61      1.56 o
   4   4   2        3.27        3.30      2.37 o
   5   4   2      247.39      280.04      6.54 o
   6   4   2      560.51      566.98     10.67 o
   7   4   2        4.46        2.77      3.84 o
   8   4   2        1.07       -0.91      3.96 o
   9   4   2        0.49       -3.94      4.93 o
  10   4   2        0.32        0.80      5.45 o
 -11   5   2        3.61        2.73      5.03 o
 -10   5   2       47.27       48.55      5.65 o
  -9   5   2       17.56       23.14      4.20 o
  -8   5   2      130.98      135.49      6.86 o
  -7   5   2      174.06      178.17      5.93 o
  -6   5   2      869.53      859.81     13.53 o
  -5   5   2      556.48      586.99      7.53 o
  -4   5   2      495.20      445.65      5.22 o
  -3   5   2      364.69      309.95      4.10 o
  -2   5   2     1456.01     1459.51     19.66 o
  -1   5   2     4953.15     5027.55     72.64 o
   0   5   2     2570.52     2447.73     39.85 o
   1   5   2     1849.72     1887.78     27.85 o
   2   5   2      985.04      936.04     13.32 o
   3   5   2      454.91      408.87      6.32 o
   4   5   2     1926.64     1949.76     24.68 o
   5   5   2     1744.39     1686.25     25.98 o
   6   5   2      107.57      112.12      4.56 o
   7   5   2      220.74      220.10      8.58 o
   8   5   2       57.45       51.60      5.74 o
   9   5   2       13.44        3.22      5.75 o
  10   5   2       15.25       15.29      5.81 o
 -11   6   2        9.42       12.44      4.97 o
 -10   6   2        0.36       -1.02      4.35 o
  -9   6   2      388.24      382.50     14.49 o
  -8   6   2      222.02      230.86      6.70 o
  -7   6   2      765.11      743.61     14.42 o
  -6   6   2      193.18      201.66      4.85 o
  -5   6   2     1882.27     1904.93     23.74 o
  -4   6   2      458.92      465.89      6.05 o
  -3   6   2     2955.11     3021.69     32.65 o
  -2   6   2     1009.34      917.03     12.89 o
  -1   6   2     7947.08     7782.62    112.29 o
   0   6   2     1603.56     1532.46     25.55 o
   1   6   2     1449.68     1382.10     23.32 o
   2   6   2     2213.12     2320.52     33.88 o
   3   6   2      605.41      633.05      9.04 o
   4   6   2      619.50      608.74      9.82 o
   5   6   2      855.36      858.50     14.51 o
   6   6   2      365.11      367.24     15.27 o
   7   6   2        3.08        1.05      4.00 o
   8   6   2       94.49      101.11      6.05 o
   9   6   2       68.20       60.53      6.20 o
  10   6   2       63.90       62.69      8.46 o
 -11   7   2        3.22        6.70      4.86 o
 -10   7   2        1.26        4.68      4.40 o
  -9   7   2       48.30       41.22      4.65 o
  -8   7   2        2.01       -3.33      3.33 o
  -7   7   2        2.93        3.87      2.84 o
  -6   7   2        0.09        2.62      2.90 o
  -5   7   2       37.08       47.06      3.14 o
  -4   7   2       73.37       78.81      1.98 o
  -3   7   2       20.12       24.56      1.60 o
  -2   7   2      114.54      136.61      3.91 o
  -1   7   2       36.11       35.37      2.19 o
   0   7   2        1.39        1.40      2.17 o
   1   7   2      143.77      138.29      6.13 o
   2   7   2       57.79       59.74      4.43 o
   3   7   2      121.25      113.62      5.27 o
   4   7   2      196.69      195.05      5.65 o
   5   7   2      179.56      182.34      6.35 o
   6   7   2        2.95        6.16      4.42 o
   7   7   2      102.95      105.09      8.83 o
   8   7   2       53.34       53.79      6.23 o
   9   7   2       40.57       28.76      6.31 o
  10   7   2        3.70       18.70      6.91 o
 -10   8   2        8.49        5.36      8.14 o
  -9   8   2      147.63      137.88      6.82 o
  -8   8   2       33.51       26.07      3.81 o
  -7   8   2      106.04      124.19      5.10 o
  -6   8   2      115.96      125.85      7.75 o
  -5   8   2     1196.24     1166.74     18.58 o
  -4   8   2     1301.76     1247.04     16.55 o
  -3   8   2      942.14      920.06     13.54 o
  -2   8   2      627.26      659.61     11.01 o
  -1   8   2     1007.98     1015.55     14.74 o
   0   8   2     1367.25     1324.74     22.69 o
   1   8   2     2019.17     1950.38     32.60 o
   2   8   2     1279.49     1221.21     21.32 o
   3   8   2     1369.21     1364.19     21.29 o
   4   8   2      491.73      464.65      9.30 o
   5   8   2      535.15      514.53     16.95 o
   6   8   2      614.32      594.39     14.88 o
   7   8   2       64.46       62.73      6.24 o
   8   8   2       62.40       63.59      6.49 o
   9   8   2       31.13       15.60      6.37 o
 -10   9   2       49.52       43.87      9.84 o
  -9   9   2       15.82       15.44      4.13 o
  -8   9   2      121.52      139.28      8.65 o
  -7   9   2       25.46       27.45      4.07 o
  -6   9   2      593.52      606.87     14.26 o
  -5   9   2        2.07        0.94      2.99 o
  -4   9   2      689.44      696.94     10.87 o
  -3   9   2      285.14      259.17      5.91 o
  -2   9   2      949.07      958.72     15.39 o
  -1   9   2      374.21      357.44      7.90 o
   0   9   2     1913.92     1840.59     28.04 o
   1   9   2      828.86      837.41     15.41 o
   2   9   2        8.67        6.70      3.00 o
   3   9   2      280.42      275.47      7.49 o
   4   9   2      125.73      140.75      5.15 o
   5   9   2      241.09      261.04      9.29 o
   6   9   2       69.65       77.53      6.22 o
   7   9   2       92.35      100.97      6.96 o
   8   9   2        1.00        6.17      5.87 o
   9   9   2       32.60       47.54      6.85 o
  -9  10   2        0.67        0.30     10.85 o
  -8  10   2       20.51       11.95      4.09 o
  -7  10   2       10.99       15.21      4.07 o
  -6  10   2       43.44       43.31      4.51 o
  -5  10   2       99.23       94.55      5.10 o
  -4  10   2        5.17        9.56      3.92 o
  -3  10   2       22.42       25.46      2.68 o
  -2  10   2       71.71       67.54      3.25 o
  -1  10   2       15.21       10.61      2.55 o
   0  10   2       23.60       19.78      2.96 o
   1  10   2       67.97       73.40      4.94 o
   2  10   2        4.68        3.91      3.28 o
   3  10   2       25.56       12.72      5.36 o
   4  10   2       16.31       24.24      4.44 o
   5  10   2        2.04        3.45      4.95 o
   6  10   2       16.32       19.49      5.43 o
   7  10   2       33.38       26.03      5.86 o
   8  10   2        4.20       -4.85      7.66 o
  -8  11   2       36.82       40.25      8.29 o
  -7  11   2       15.85        7.99      4.66 o
  -6  11   2      154.83      164.64      8.17 o
  -5  11   2      269.41      263.97     11.82 o
  -4  11   2      965.29      974.70     21.82 o
  -3  11   2      711.47      677.91     11.19 o
  -2  11   2      324.04      330.96      6.94 o
  -1  11   2      128.54      127.50     10.61 o
   0  11   2     1163.24     1120.26     18.32 o
   1  11   2     1189.79     1152.55     18.82 o
   2  11   2     1002.41      972.34     16.32 o
   3  11   2      434.53      437.28     11.09 o
   4  11   2      255.62      248.44     12.74 o
   5  11   2      145.12      147.99     11.60 o
   6  11   2      127.88      117.37      9.18 o
   7  11   2       94.87       87.61      7.11 o
  -8  12   2        5.68       -4.53      4.53 o
  -7  12   2       62.46       76.37      6.15 o
  -6  12   2       18.31       27.97      5.38 o
  -5  12   2      295.26      316.48     10.35 o
  -4  12   2       72.13       73.36      8.94 o
  -3  12   2      139.69      135.61      5.67 o
  -2  12   2       52.73       49.28      4.72 o
  -1  12   2      247.54      251.67      6.95 o
   0  12   2       92.04       90.16      4.63 o
   1  12   2       87.82       91.90      4.68 o
   2  12   2      136.60      139.14      6.87 o
   3  12   2        6.11        0.94      3.80 o
   4  12   2       61.98       78.48      6.27 o
   5  12   2       49.42       48.44      8.09 o
   6  12   2      102.39      104.93      8.56 o
   7  12   2        0.64        3.64      8.14 o
  -7  13   2        1.03       -2.21      5.73 o
  -6  13   2       60.23       62.76     10.43 o
  -5  13   2        9.30       10.35      5.62 o
  -4  13   2       67.33       61.74      5.71 o
  -3  13   2       92.62       94.87      7.16 o
  -2  13   2       34.70       44.60      4.20 o
  -1  13   2        4.70        4.67      3.76 o
   0  13   2       67.24       66.79      4.68 o
   1  13   2        4.65        3.90      3.94 o
   2  13   2       27.86       23.69      4.14 o
   3  13   2       15.00       15.61      4.29 o
   4  13   2       70.52       64.64      8.43 o
   5  13   2       18.02       14.80     10.71 o
   6  13   2       10.05        0.52      8.08 o
  -5  14   2      193.69      224.75     12.91 o
  -4  14   2       80.51       76.94      6.45 o
  -3  14   2      158.22      167.09      7.96 o
  -2  14   2      112.49      107.37      5.59 o
  -1  14   2      191.12      202.60      6.92 o
   0  14   2      185.06      195.36      7.61 o
   1  14   2      328.06      341.32      9.02 o
   2  14   2      252.47      261.73      8.08 o
   3  14   2       53.12       60.09      6.65 o
   4  14   2       85.63      104.97     11.14 o
  -4  15   2       28.22       41.36      8.47 o
  -3  15   2       18.90       13.61      6.64 o
  -2  15   2       48.47       48.34      5.52 o
  -1  15   2        4.37        5.89      4.66 o
   0  15   2       35.42       40.17      5.02 o
   1  15   2       21.90       22.59      5.01 o
   2  15   2       13.62        4.86      5.19 o
 -12   1   3       10.64       10.20      5.57 o
 -11   1   3      192.12      180.54     16.63 o
 -10   1   3        8.00        2.99      4.38 o
  -9   1   3      214.26      205.00      7.40 o
  -8   1   3      152.27      155.09      8.05 o
  -7   1   3     1602.42     1605.50     28.61 o
  -6   1   3       14.18       20.02      2.36 o
  -5   1   3     6323.57     6335.14     71.86 o
  -4   1   3      301.89      330.53      4.74 o
  -3   1   3     4489.94     4397.02     54.15 o
  -2   1   3       16.59       17.31      0.72 o
  -1   1   3     8590.35     8007.91    114.49 o
   0   1   3       87.35       86.85      5.35 o
   1   1   3     6724.41     6552.05    154.55 o
   2   1   3      163.66      143.56      3.29 o
   3   1   3     4715.63     4742.68     63.25 o
   4   1   3      416.38      390.05      7.00 o
   5   1   3     1186.92     1165.58     17.14 o
   6   1   3      186.84      164.71      5.18 o
   7   1   3      264.03      266.23      8.81 o
   8   1   3       91.49       80.62      5.12 o
   9   1   3       64.58       62.88      6.04 o
  10   1   3        7.84        1.71      5.60 o
 -12   2   3       67.61       71.40      6.37 o
 -11   2   3        0.08       -1.15      4.98 o
 -10   2   3      125.42      122.20      6.23 o
  -9   2   3       16.15        9.57      4.88 o
  -8   2   3      111.08      117.33      6.12 o
  -7   2   3        4.74        7.18      1.55 o
  -6   2   3     2223.96     2224.61     27.77 o
  -5   2   3        1.79        1.91      1.11 o
  -4   2   3     1061.28      985.08     13.42 o
  -3   2   3       98.40      112.71      2.25 o
  -2   2   3     6339.32     6131.15     74.71 o
  -1   2   3     2117.47     2215.26     36.35 o
   0   2   3    17562.96    15369.46    203.67 o
   1   2   3     1255.33     1279.59     20.06 o
   2   2   3     2034.80     2047.45     23.94 o
   3   2   3     2201.66     2203.48     27.66 o
   4   2   3     1120.68     1130.95     16.38 o
   5   2   3      143.09      135.23      4.59 o
   6   2   3      828.98      854.01     14.83 o
   7   2   3       52.01       54.46      5.73 o
   8   2   3      145.84      143.57      6.18 o
   9   2   3       75.30       71.20      6.25 o
  10   2   3       27.55       35.44      6.07 o
 -12   3   3       15.88       13.99      6.03 o
 -11   3   3        9.13       -4.74      4.76 o
 -10   3   3        5.12        2.24      4.42 o
  -9   3   3       18.43       10.86      4.43 o
  -8   3   3      190.54      193.20      6.71 o
  -7   3   3        5.10        5.84      1.81 o
  -6   3   3      125.17      139.48      3.33 o
  -5   3   3        2.80        4.10      1.08 o
  -4   3   3       12.73       12.10      1.89 o
  -3   3   3      538.09      574.85     12.63 o
  -2   3   3        8.03        6.92      1.41 o
  -1   3   3     1920.07     2040.48     69.07 o
   0   3   3     1190.20     1270.04     19.02 o
   1   3   3      704.92      749.79     10.63 o
   2   3   3      970.49     1009.27     12.39 o
   3   3   3        4.26       15.02      1.84 o
   4   3   3       12.30       15.71      1.98 o
   5   3   3       84.75       87.36      3.98 o
   6   3   3        5.43        7.94      3.12 o
   7   3   3      114.40      107.62      5.73 o
   8   3   3        0.48        4.55      4.25 o
   9   3   3       13.45        7.55      7.96 o
  10   3   3        6.07        0.34      5.70 o
 -12   4   3       22.82       32.36      6.12 o
 -11   4   3        2.37        5.21      5.21 o
 -10   4   3      147.69      150.19     10.69 o
  -9   4   3       11.17       15.10      4.13 o
  -8   4   3      866.96      838.25     14.11 o
  -7   4   3       77.55       82.05      3.14 o
  -6   4   3     2858.94     2858.84     35.45 o
  -5   4   3      192.75      197.15      5.42 o
  -4   4   3     5823.02     5926.40     86.37 o
  -3   4   3      374.62      397.87      5.86 o
  -2   4   3     7229.15     7025.63    105.61 o
  -1   4   3      202.80      242.27      5.85 o
   0   4   3     1886.28     1694.11     25.10 o
   1   4   3      112.33      141.50      3.28 o
   2   4   3     8467.87     8436.83    102.19 o
   3   4   3      181.25      142.62      3.22 o
   4   4   3     2537.59     2501.05     31.48 o
   5   4   3      422.01      414.07      8.56 o
   6   4   3      325.17      317.83      7.74 o
   7   4   3       58.05       53.56      4.91 o
   8   4   3      236.99      240.53      7.63 o
   9   4   3       59.91       52.25      6.00 o
  10   4   3        2.72       -1.33      6.20 o
 -11   5   3       81.54       96.72      6.48 o
 -10   5   3        4.16        3.55      4.10 o
  -9   5   3       96.33      105.62      6.94 o
  -8   5   3        0.19       -2.16      2.48 o
  -7   5   3      167.40      186.05      7.43 o
  -6   5   3       52.04       51.05      3.95 o
  -5   5   3      768.61      761.72     14.29 o
  -4   5   3       55.84       65.93      1.95 o
  -3   5   3     3046.93     3009.92     36.34 o
  -2   5   3       83.17       97.04      5.45 o
  -1   5   3     1548.05     1479.16     24.61 o
   0   5   3       75.67       66.93      4.09 o
   1   5   3     3072.87     3105.90     41.32 o
   2   5   3     1059.45     1101.90     15.62 o
   3   5   3      922.39      917.20     12.46 o
   4   5   3      598.15      610.08      9.91 o
   5   5   3       15.77       23.96      3.23 o
   6   5   3        3.59       -2.23      4.16 o
   7   5   3      365.46      386.49     11.39 o
   8   5   3       93.66       85.13      8.16 o
   9   5   3       21.51       28.01      6.52 o
  10   5   3       11.41        7.36     10.42 o
 -11   6   3        1.96        5.29      4.40 o
 -10   6   3       90.85       86.04      5.12 o
  -9   6   3       14.14        7.16      4.50 o
  -8   6   3       45.06       43.98      2.85 o
  -7   6   3       15.37       12.31      4.44 o
  -6   6   3      149.98      142.80      5.43 o
  -5   6   3        0.17        2.77      1.53 o
  -4   6   3      587.38      588.80      7.11 o
  -3   6   3       63.08       62.00      1.83 o
  -2   6   3      991.81     1010.28     15.10 o
  -1   6   3       99.39      117.92      3.82 o
   0   6   3     1176.22     1208.07     20.62 o
   1   6   3      709.38      726.88     11.85 o
   2   6   3      286.15      288.58      6.02 o
   3   6   3        8.80       14.96      2.57 o
   4   6   3      133.17      126.61      4.56 o
   5   6   3        0.47        5.02      4.99 o
   6   6   3      109.05      102.36      6.58 o
   7   6   3       38.90       35.25      7.50 o
   8   6   3       17.27       19.92      5.98 o
   9   6   3        1.39        9.43      5.65 o
 -11   7   3       21.97       14.74      7.40 o
 -10   7   3        0.61        4.50     11.27 o
  -9   7   3      106.77      111.57     10.74 o
  -8   7   3        0.07       -1.39      3.89 o
  -7   7   3     1173.19     1133.20     24.31 o
  -6   7   3       73.68       65.56      4.45 o
  -5   7   3     1003.85     1057.16     13.75 o
  -4   7   3        2.68        3.04      1.51 o
  -3   7   3     4703.97     4651.87     56.31 o
  -2   7   3      938.87      984.16     14.80 o
  -1   7   3     4020.14     3779.25     61.28 o
   0   7   3      462.53      451.60      9.05 o
   1   7   3     2680.02     2635.92     38.93 o
   2   7   3       30.30       29.51      2.99 o
   3   7   3     3314.32     3205.32     47.24 o
   4   7   3      856.45      851.80     14.51 o
   5   7   3      472.19      493.54     11.23 o
   6   7   3       31.40       28.95      5.29 o
   7   7   3      428.25      411.00     12.47 o
   8   7   3       41.20       30.96      6.24 o
   9   7   3       37.15       38.20      6.73 o
 -10   8   3       43.03       57.74      8.22 o
  -9   8   3        2.41       13.27      5.64 o
  -8   8   3       77.44       79.66      5.79 o
  -7   8   3       93.68      103.02      6.88 o
  -6   8   3      104.00      112.71      3.53 o
  -5   8   3       57.47       65.31      2.59 o
  -4   8   3      917.62      927.85     12.34 o
  -3   8   3       18.87       20.41      2.38 o
  -2   8   3      310.29      285.59      6.03 o
  -1   8   3       40.93       42.21      2.99 o
   0   8   3       20.55       17.68      2.70 o
   1   8   3        3.82        6.50      2.74 o
   2   8   3     1261.86     1274.60     22.38 o
   3   8   3      355.53      342.85      7.65 o
   4   8   3        2.63        2.93      3.18 o
   5   8   3       11.55       18.71      4.03 o
   6   8   3        2.52       12.40      5.05 o
   7   8   3       15.29       20.97      5.80 o
   8   8   3       55.52       70.28      7.07 o
   9   8   3       40.48       40.32      7.19 o
 -10   9   3        0.05       -0.03      9.10 o
  -9   9   3       49.17       40.83      7.15 o
  -8   9   3       38.05       38.00      8.16 o
  -7   9   3      301.34      267.43     17.26 o
  -6   9   3        3.98        2.73      2.74 o
  -5   9   3      575.65      555.60     12.76 o
  -4   9   3       18.10       18.63      2.65 o
  -3   9   3      318.76      317.07      7.45 o
  -2   9   3       10.07        6.75      2.45 o
  -1   9   3      677.47      667.52     12.77 o
   0   9   3        4.59        6.24      2.87 o
   1   9   3      512.20      500.04     12.14 o
   2   9   3       23.88       31.70      4.57 o
   3   9   3      282.90      276.00     16.44 o
   4   9   3        0.71        3.90      3.37 o
   5   9   3      294.07      275.37      9.98 o
   6   9   3       47.82       54.39      6.15 o
   7   9   3       25.29       24.46      6.04 o
   8   9   3       28.33       31.40      6.45 o
  -9  10   3       14.53       16.52      8.82 o
  -8  10   3      212.61      211.09     28.32 o
  -7  10   3       28.23       26.34      7.51 o
  -6  10   3      392.53      380.09     10.13 o
  -5  10   3       15.78       14.00      4.91 o
  -4  10   3      638.67      624.07     14.36 o
  -3  10   3       75.45       70.55      3.70 o
  -2  10   3     3102.18     2945.33     43.96 o
  -1  10   3      578.34      542.79     10.11 o
   0  10   3     1347.06     1277.00     22.53 o
   1  10   3       80.93       80.95      4.44 o
   2  10   3     1247.83     1238.74     22.33 o
   3  10   3      162.45      178.31      8.45 o
   4  10   3      488.74      486.20     11.34 o
   5  10   3       72.28       85.54      6.55 o
   6  10   3      131.83      127.40      7.88 o
   7  10   3        3.24        4.56      6.03 o
   8  10   3       84.56       91.76      8.92 o
  -9  11   3        0.60      -11.93     11.93 o
  -8  11   3       22.65       30.25      8.63 o
  -7  11   3       39.88       60.52     12.70 o
  -6  11   3       41.61       40.30      4.20 o
  -5  11   3      113.79      118.31      5.81 o
  -4  11   3       49.27       41.52      4.49 o
  -3  11   3        1.04        6.01      3.06 o
  -2  11   3       35.61       31.27      3.47 o
  -1  11   3        5.77        3.96      3.21 o
   0  11   3       29.93       27.09      3.51 o
   1  11   3       47.44       43.70      4.27 o
   2  11   3       29.21       22.27      4.20 o
   3  11   3       25.59       31.16      5.60 o
   4  11   3       87.90       84.41      5.41 o
   5  11   3        6.20       16.12      6.78 o
   6  11   3       19.32       28.41      7.27 o
   7  11   3        7.19        2.00      7.07 o
  -8  12   3       87.47      103.33     15.58 o
  -7  12   3        0.05        2.99      3.92 o
  -6  12   3      246.79      241.23      9.05 o
  -5  12   3       13.94        5.50      4.21 o
  -4  12   3      168.07      182.85      8.97 o
  -3  12   3       49.16       43.76      4.15 o
  -2  12   3      288.72      280.69      7.44 o
  -1  12   3       63.79       62.67      4.81 o
   0  12   3      295.85      300.57      7.76 o
   1  12   3        1.40        1.54      3.51 o
   2  12   3      270.40      262.28     12.18 o
   3  12   3       56.25       55.03      5.23 o
   4  12   3      228.73      229.98      9.66 o
   5  12   3       28.33       29.09      7.35 o
   6  12   3      144.31      146.13     12.57 o
  -7  13   3      152.65      162.26      8.84 o
  -6  13   3       32.53       30.30      5.43 o
  -5  13   3      123.36      111.50      6.42 o
  -4  13   3       43.59       51.45      5.46 o
  -3  13   3      576.53      589.23     14.25 o
  -2  13   3        1.92       -1.77      3.89 o
  -1  13   3      802.89      777.71     15.97 o
   0  13   3      105.29      101.26      6.97 o
   1  13   3      285.13      281.27      7.97 o
   2  13   3        6.86       13.53      4.22 o
   3  13   3      267.68      264.29      8.05 o
   4  13   3       35.97       40.40     12.36 o
   5  13   3       33.56       31.70      9.45 o
  -5  14   3        0.56       -2.03      6.32 o
  -4  14   3        4.24        2.19      5.09 o
  -3  14   3        9.75       10.17      4.77 o
  -2  14   3       31.52       26.85      4.52 o
  -1  14   3        0.42       -2.28      4.21 o
   0  14   3        0.80       -4.21      4.21 o
   1  14   3       14.07        7.04      4.54 o
   2  14   3        9.79       16.01      4.76 o
   3  14   3       12.08       13.07      5.99 o
   4  14   3        0.12       -3.98      6.88 o
  -3  15   3      167.70      155.75     11.33 o
  -2  15   3       10.35        2.38      6.33 o
  -1  15   3      117.06      118.36      7.83 o
   0  15   3       19.65       21.80      4.90 o
   1  15   3      104.34      115.46      7.97 o
   2  15   3       14.72       14.66      5.59 o
 -12   0   4        1.41        0.11      7.53 o
 -11   0   4       18.69       17.30      7.21 o
 -10   0   4      210.62      207.94     11.08 o
  -9   0   4      486.92      484.22     15.98 o
  -8   0   4      348.98      344.87     12.21 o
  -7   0   4     2073.99     1964.39     37.69 o
  -6   0   4      479.86      443.31      9.99 o
  -5   0   4     1211.31     1090.14     24.66 o
  -4   0   4       11.11       24.20      2.66 o
  -3   0   4    16200.28    14653.87    304.78 o
  -2   0   4      485.12      505.83      8.86 o
  -1   0   4    11345.23    11125.04    179.32 o
   0   0   4       89.32      104.41      3.64 o
   1   0   4     6729.30     6824.00    126.62 o
   2   0   4       76.71       92.78      3.42 o
   3   0   4     5197.91     5170.05     97.20 o
   4   0   4      395.12      425.85     10.62 o
   5   0   4     2622.79     2515.55     49.76 o
   6   0   4       26.44       25.18      5.97 o
   7   0   4      380.20      379.24     13.57 o
   8   0   4        9.68       17.00      6.81 o
   9   0   4      151.85      156.69     11.03 o
  10   0   4        2.84       -0.27      8.21 o
 -12   1   4        8.23        8.85      5.42 o
 -11   1   4       34.73       45.54      5.43 o
 -10   1   4       24.13       24.44      6.43 o
  -9   1   4       49.66       40.74      4.30 o
  -8   1   4      539.82      523.33     11.29 o
  -7   1   4      123.82      118.16      6.15 o
  -6   1   4       33.26       35.26      1.68 o
  -5   1   4     1352.28     1507.25     19.05 o
  -4   1   4     1180.02     1235.51     14.56 o
  -3   1   4     1327.66     1415.25     19.09 o
  -2   1   4     3158.38     3254.50     37.34 o
  -1   1   4        0.78       -0.54      0.85 o
   0   1   4      168.85      144.74      4.27 o
   1   1   4      248.79      277.25      5.02 o
   2   1   4     1059.63     1060.16     16.59 o
   3   1   4       64.27       70.84      2.64 o
   4   1   4      114.64      124.68      3.88 o
   5   1   4       85.30       92.49      4.34 o
   6   1   4       78.49       77.49      4.11 o
   7   1   4       22.44       24.34      3.82 o
   8   1   4       15.06       16.02      4.37 o
   9   1   4        3.18       -0.30      6.36 o
  10   1   4        1.43        7.04      6.07 o
 -12   2   4        0.99       -3.62      3.62 o
 -11   2   4       16.28       16.01      4.96 o
 -10   2   4      124.45      126.83      6.71 o
  -9   2   4      392.95      382.75     13.77 o
  -8   2   4       16.86       15.13      1.92 o
  -7   2   4      442.90      436.79      7.38 o
  -6   2   4      123.03      116.25      2.84 o
  -5   2   4     1451.00     1443.90     19.50 o
  -4   2   4     2698.24     2884.59     38.00 o
  -3   2   4     3336.45     3394.42     38.64 o
  -2   2   4       36.14       50.71      1.40 o
  -1   2   4     1778.48     1797.23     29.88 o
   0   2   4     2906.99     3086.04     35.16 o
   1   2   4     4399.07     4564.83     60.32 o
   2   2   4       76.66       81.72      2.93 o
   3   2   4      530.15      474.63      7.35 o
   4   2   4       37.18       32.12      2.39 o
   5   2   4      336.40      349.83      7.83 o
   6   2   4       10.16       13.18      3.54 o
   7   2   4      180.02      173.21      5.70 o
   8   2   4       33.23       39.06      4.96 o
   9   2   4        0.91       -1.87      5.35 o
  10   2   4        0.57       10.09      6.03 o
 -12   3   4        5.14        3.31      5.73 o
 -11   3   4       14.49       18.97      5.21 o
 -10   3   4       55.03       46.62      5.07 o
  -9   3   4      374.82      395.59     10.88 o
  -8   3   4      607.47      636.08     12.53 o
  -7   3   4      236.86      225.15      5.67 o
  -6   3   4      825.07      806.10     11.51 o
  -5   3   4       98.36       85.22      4.05 o
  -4   3   4     3745.02     3703.97     54.60 o
  -3   3   4      578.15      584.51      7.20 o
  -2   3   4     5195.17     5003.66     84.51 o
  -1   3   4      234.35      234.92      4.04 o
   0   3   4     8037.08     7736.52    110.87 o
   1   3   4     1133.65     1184.05     15.27 o
   2   3   4     4235.03     4084.82     47.03 o
   3   3   4       91.37      103.98      3.89 o
   4   3   4     2559.28     2647.70     33.39 o
   5   3   4        7.44        8.14      3.07 o
   6   3   4     1067.53     1073.90     18.18 o
   7   3   4      133.39      120.82      6.18 o
   8   3   4      131.50      128.74      6.23 o
   9   3   4       22.36       29.34      6.46 o
  10   3   4       83.70       85.64     10.09 o
 -12   4   4        0.53       -2.60      5.22 o
 -11   4   4        1.93        4.84      4.85 o
 -10   4   4       31.00       28.14      4.61 o
  -9   4   4       58.90       66.13      7.58 o
  -8   4   4       23.10       21.44      2.07 o
  -7   4   4      545.58      540.52     10.21 o
  -6   4   4       82.79       86.97      3.69 o
  -5   4   4       47.84       49.50      3.06 o
  -4   4   4      353.32      367.60      7.50 o
  -3   4   4      800.12      819.02     10.40 o
  -2   4   4       22.06       26.90      2.84 o
  -1   4   4     2148.91     2227.64     40.07 o
   0   4   4      664.98      737.48     11.82 o
   1   4   4       15.57       20.81      1.78 o
   2   4   4      267.34      294.27      5.10 o
   3   4   4      108.97       99.29      2.87 o
   4   4   4        6.47        8.66      2.46 o
   5   4   4       96.74      109.32      5.49 o
   6   4   4        2.77        8.17      3.56 o
   7   4   4        7.73       -1.58      4.39 o
   8   4   4        7.93        5.93      4.62 o
   9   4   4        0.36       11.40      6.30 o
  10   4   4        9.31        1.38      6.89 o
 -11   5   4       11.35        5.04      4.04 o
 -10   5   4       73.99       62.91      4.35 o
  -9   5   4       32.21       34.43      5.07 o
  -8   5   4      666.30      614.58     15.72 o
  -7   5   4       18.91       22.27      3.24 o
  -6   5   4     1624.59     1605.04     25.28 o
  -5   5   4     1162.70     1226.34     21.53 o
  -4   5   4     3759.33     3832.74     55.54 o
  -3   5   4        3.45        6.62      1.27 o
  -2   5   4     2215.07     2179.86     28.76 o
  -1   5   4      705.45      796.69     14.09 o
   0   5   4     5408.96     5272.25     76.16 o
   1   5   4     2157.55     2212.15     29.97 o
   2   5   4     2137.85     2135.39     31.55 o
   3   5   4       47.30       58.38      2.61 o
   4   5   4      465.68      490.81      8.75 o
   5   5   4      109.67      119.33      5.53 o
   6   5   4      547.46      530.33     12.11 o
   7   5   4       20.55       24.20      6.15 o
   8   5   4       16.78       16.00      6.10 o
   9   5   4        8.95       16.82      6.82 o
 -11   6   4       40.29       48.01      7.74 o
 -10   6   4       42.37       45.09      7.15 o
  -9   6   4      144.08      147.77      7.04 o
  -8   6   4      228.10      239.06      8.22 o
  -7   6   4       75.60       89.64      4.50 o
  -6   6   4       85.87       83.14      4.27 o
  -5   6   4     1369.12     1341.46     23.57 o
  -4   6   4       86.64       71.79      2.05 o
  -3   6   4     1427.04     1345.58     19.11 o
  -2   6   4      724.28      715.21     10.29 o
  -1   6   4     2810.41     2785.45     54.27 o
   0   6   4      212.89      233.84      5.25 o
   1   6   4     3624.63     3415.93     50.06 o
   2   6   4      182.72      184.47      4.95 o
   3   6   4     1036.81     1065.64     17.32 o
   4   6   4      101.30      121.07      4.72 o
   5   6   4     1468.88     1475.14     26.60 o
   6   6   4      198.92      170.41     11.58 o
   7   6   4      173.81      179.15      8.84 o
   8   6   4       18.95       17.68      6.42 o
   9   6   4       44.60       61.79      6.89 o
 -11   7   4        0.26        3.18      7.49 o
 -10   7   4        2.42       -1.29      9.61 o
  -9   7   4        3.61       12.00      5.20 o
  -8   7   4        4.73        5.21      4.61 o
  -7   7   4        3.24        8.68      3.88 o
  -6   7   4      195.93      197.25      6.79 o
  -5   7   4       14.90       19.92      3.36 o
  -4   7   4        0.16        0.59      1.41 o
  -3   7   4       14.73       15.82      1.77 o
  -2   7   4        1.35       -0.91      1.26 o
  -1   7   4       19.61       24.77      2.63 o
   0   7   4      187.91      193.87      5.06 o
   1   7   4       27.45       31.85      3.11 o
   2   7   4      131.73      134.03      5.02 o
   3   7   4        3.64        5.66      2.86 o
   4   7   4        3.91        3.65      3.25 o
   5   7   4        1.07       11.12      4.09 o
   6   7   4        1.43       -1.56      7.43 o
   7   7   4        0.12       15.95      5.88 o
   8   7   4       20.80       10.31      6.10 o
   9   7   4        1.24        3.31      6.78 o
 -10   8   4       37.18       19.37      9.71 o
  -9   8   4      112.66       91.13      5.81 o
  -8   8   4       35.60       38.97      5.24 o
  -7   8   4      520.75      487.42     15.26 o
  -6   8   4      197.01      214.05     14.57 o
  -5   8   4     1556.84     1551.37     21.25 o
  -4   8   4      247.44      248.29      5.30 o
  -3   8   4     1785.83     1754.20     29.51 o
  -2   8   4       67.21       68.96      3.39 o
  -1   8   4     1761.59     1763.18     29.79 o
   0   8   4      340.22      344.19     13.06 o
   1   8   4     1821.86     1784.36     38.44 o
   2   8   4       55.62       55.76      3.94 o
   3   8   4      592.96      611.10     11.40 o
   4   8   4        8.73        6.39      3.48 o
   5   8   4      342.68      330.29     15.98 o
   6   8   4        0.94       -5.20      5.21 o
   7   8   4       96.14      107.82      7.61 o
   8   8   4        1.09       -1.60      6.30 o
 -10   9   4       49.38       45.52     11.34 o
  -9   9   4       19.49       33.98      6.98 o
  -8   9   4      124.58      124.67      9.91 o
  -7   9   4       65.40       75.21      6.31 o
  -6   9   4      174.48      189.30      8.51 o
  -5   9   4       58.13       61.56      5.74 o
  -4   9   4      622.73      581.10     15.95 o
  -3   9   4       74.81       83.48      3.56 o
  -2   9   4     1078.46      997.54     18.11 o
  -1   9   4      129.07      141.83      5.29 o
   0   9   4     1868.71     1774.04     30.34 o
   1   9   4       30.24       32.54      3.70 o
   2   9   4      738.95      727.15     14.43 o
   3   9   4        3.14        1.76      2.90 o
   4   9   4      791.42      800.40     19.20 o
   5   9   4        1.75       -0.35      5.33 o
   6   9   4      224.61      225.70      9.81 o
   7   9   4       25.06       23.61      6.45 o
   8   9   4        9.01       27.01     11.41 o
  -9  10   4       15.17       14.29      6.97 o
  -8  10   4        1.85       -1.86      7.61 o
  -7  10   4       19.45       14.46      5.89 o
  -6  10   4        2.45        7.08      6.02 o
  -5  10   4        1.90       -2.42      3.23 o
  -4  10   4       16.08       10.37      3.66 o
  -3  10   4      125.45      117.91      4.98 o
  -2  10   4        8.34        5.38      2.56 o
  -1  10   4       71.59       66.60      4.20 o
   0  10   4       51.72       57.24      4.33 o
   1  10   4      104.26      110.23      5.27 o
   2  10   4        4.89        6.97      3.82 o
   3  10   4      229.44      207.52     10.64 o
   4  10   4        1.99        4.41      4.28 o
   5  10   4        7.74        2.35      5.57 o
   6  10   4       16.68       15.25      6.15 o
   7  10   4        4.51        1.90      6.46 o
  -9  11   4       13.57       11.26      7.44 o
  -8  11   4       78.07       73.31     12.95 o
  -7  11   4       52.35       64.73      8.35 o
  -6  11   4      321.89      308.19      8.96 o
  -5  11   4      160.53      154.67      6.53 o
  -4  11   4      690.89      651.58     15.23 o
  -3  11   4       55.00       62.71      3.85 o
  -2  11   4      763.66      769.17     13.51 o
  -1  11   4       44.64       47.55      3.84 o
   0  11   4      744.11      733.60     14.62 o
   1  11   4        4.75       -2.23      3.86 o
   2  11   4      378.91      370.72      9.89 o
   3  11   4       31.09       29.11      4.81 o
   4  11   4      292.15      318.20      9.61 o
   5  11   4        6.12       13.35      6.89 o
   6  11   4      106.06      118.96     15.59 o
  -8  12   4        8.06        4.25     12.45 o
  -7  12   4       34.94       39.39      8.21 o
  -6  12   4       11.91       11.81      3.96 o
  -5  12   4       55.18       58.68      8.58 o
  -4  12   4       15.45        7.22      4.36 o
  -3  12   4      351.02      328.27     11.28 o
  -2  12   4       20.26       17.21      3.76 o
  -1  12   4      213.40      210.50      6.80 o
   0  12   4        8.49        7.63      3.75 o
   1  12   4      350.07      359.69     11.88 o
   2  12   4        6.96        2.84      4.41 o
   3  12   4      253.59      278.57      9.37 o
   4  12   4        0.22       -1.15      5.62 o
   5  12   4       64.73       56.77      8.11 o
   6  12   4       10.37        3.31      9.24 o
  -6  13   4       43.51       47.93      5.01 o
  -5  13   4        6.91        6.61      4.77 o
  -4  13   4       81.37       64.61     11.26 o
  -3  13   4        0.60       -3.24      3.24 o
  -2  13   4       12.83       15.65      4.74 o
  -1  13   4       34.07       35.15      4.44 o
   0  13   4       88.79       70.10      5.02 o
   1  13   4        1.66        0.73      4.12 o
   2  13   4      137.13      142.15      7.28 o
   3  13   4        0.69        7.27      5.05 o
   4  13   4       22.49       23.21      7.40 o
   5  13   4        3.66       -4.16      9.18 o
  -5  14   4      207.09      229.24     12.65 o
  -4  14   4       27.42       27.60      5.67 o
  -3  14   4      225.83      216.39     20.88 o
  -2  14   4       20.21       19.52      4.96 o
  -1  14   4      412.49      450.80     13.67 o
   0  14   4       50.25       45.39      5.00 o
   1  14   4      302.36      311.01      8.80 o
   2  14   4        1.17        4.08      4.72 o
   3  14   4       91.18      102.45      8.79 o
  -3  15   4        1.54       10.00      8.25 o
  -2  15   4        9.14       11.18      6.67 o
  -1  15   4        0.21       -5.70      5.70 o
   0  15   4        5.45        2.39      5.42 o
   1  15   4        2.72        7.40      6.03 o
 -12   1   5       82.81       78.87      6.20 o
 -11   1   5      128.41      128.77      6.60 o
 -10   1   5       37.67       47.38      4.83 o
  -9   1   5       49.41       45.23      4.30 o
  -8   1   5      474.84      447.57     10.12 o
  -7   1   5      217.26      215.53      6.06 o
  -6   1   5     1119.69     1176.64     14.20 o
  -5   1   5     3083.17     3171.62     38.76 o
  -4   1   5     1812.95     1759.86     20.40 o
  -3   1   5     1602.64     1536.73     16.97 o
  -2   1   5     3161.37     3255.62     43.07 o
  -1   1   5     5200.24     5191.26     63.26 o
   0   1   5      930.73      905.63     12.78 o
   1   1   5     4238.14     4243.18     66.01 o
   2   1   5     1494.47     1534.20     19.56 o
   3   1   5     2252.78     2250.13     26.50 o
   4   1   5       38.63       41.77      3.39 o
   5   1   5      408.70      382.50      8.66 o
   6   1   5      159.74      163.19      5.53 o
   7   1   5      291.24      290.12      7.77 o
   8   1   5       45.09       50.86      5.95 o
   9   1   5      116.80      121.97      7.59 o
 -12   2   5        0.14        4.09      5.79 o
 -11   2   5       79.31       73.32      5.67 o
 -10   2   5      118.70      115.82      5.88 o
  -9   2   5       92.99       95.07      4.77 o
  -8   2   5       44.41       39.88      3.63 o
  -7   2   5     1438.00     1476.69     26.82 o
  -6   2   5      780.18      830.63     11.79 o
  -5   2   5     1115.16     1097.61     18.03 o
  -4   2   5     1785.54     1802.96     22.36 o
  -3   2   5     1062.02     1051.77     11.79 o
  -2   2   5     1134.62     1119.02     15.41 o
  -1   2   5     1448.18     1503.42     19.74 o
   0   2   5      959.75      887.06     11.49 o
   1   2   5     2896.01     2935.63     36.17 o
   2   2   5     1444.40     1468.33     17.69 o
   3   2   5      292.18      331.82      7.35 o
   4   2   5     1367.81     1376.35     22.03 o
   5   2   5       22.26       26.55      3.54 o
   6   2   5      143.96      160.76      6.34 o
   7   2   5       68.28       69.51      4.65 o
   8   2   5       98.95      102.70      6.01 o
   9   2   5       28.70       24.26      6.71 o
 -12   3   5        3.83        0.27      5.17 o
 -11   3   5        0.09       -3.81      4.72 o
 -10   3   5        0.24       -4.03      4.17 o
  -9   3   5       11.71        9.03      3.40 o
  -8   3   5      202.53      193.99      5.29 o
  -7   3   5      502.55      499.45      7.80 o
  -6   3   5       95.69       97.42      3.16 o
  -5   3   5       46.93       42.75      2.24 o
  -4   3   5        6.13       10.87      1.14 o
  -3   3   5       66.20       53.07      1.68 o
  -2   3   5      482.87      532.04      7.99 o
  -1   3   5      839.80      888.37     13.86 o
   0   3   5        3.55        0.73      1.37 o
   1   3   5     1012.03     1161.90     14.15 o
   2   3   5      614.96      658.13      8.28 o
   3   3   5      316.86      352.09      6.21 o
   4   3   5      164.83      165.20      5.28 o
   5   3   5      185.24      168.04      5.69 o
   6   3   5       41.81       52.52      4.34 o
   7   3   5       26.22       31.78      5.00 o
   8   3   5        2.46        1.11      5.42 o
   9   3   5        0.78        9.01      6.78 o
 -12   4   5       22.83       19.18      4.62 o
 -11   4   5       75.21       74.93      6.93 o
 -10   4   5       82.61       68.70      4.45 o
  -9   4   5       73.96       90.68      6.20 o
  -8   4   5       56.78       49.77      5.48 o
  -7   4   5     1005.09     1001.34     19.33 o
  -6   4   5     1147.78     1133.90     18.35 o
  -5   4   5     1022.23     1020.30     18.35 o
  -4   4   5     1031.03     1028.26     12.31 o
  -3   4   5     3120.87     3175.03     38.93 o
  -2   4   5     4183.65     4161.59     50.93 o
  -1   4   5     2794.26     2847.03     40.98 o
   0   4   5     4835.36     4930.59     64.61 o
   1   4   5      149.56      150.65      3.63 o
   2   4   5     2277.76     2242.66     28.36 o
   3   4   5      397.79      427.89      9.08 o
   4   4   5      897.40      916.89     17.26 o
   5   4   5      103.98      103.00      6.36 o
   6   4   5      187.91      197.47      8.61 o
   7   4   5      114.93      101.85      8.86 o
   8   4   5      239.63      245.73     11.06 o
   9   4   5        5.76        4.81      8.49 o
 -11   5   5        9.44        7.37      6.79 o
 -10   5   5       35.91       32.24      5.57 o
  -9   5   5        8.83       10.09      4.67 o
  -8   5   5      199.94      200.20      6.27 o
  -7   5   5      175.82      169.36      5.48 o
  -6   5   5      500.83      512.46      9.73 o
  -5   5   5      765.63      796.86     15.05 o
  -4   5   5      305.42      309.37      4.68 o
  -3   5   5      920.85      913.88     11.70 o
  -2   5   5      303.81      268.00      4.49 o
  -1   5   5      889.07      831.50     21.80 o
   0   5   5      538.57      515.68      8.25 o
   1   5   5      564.40      536.30      8.69 o
   2   5   5      860.55      836.15     13.62 o
   3   5   5     1118.47     1160.43     18.75 o
   4   5   5       52.23       61.14      4.04 o
   5   5   5      318.48      313.26     12.54 o
   6   5   5        1.48        7.66      6.15 o
   7   5   5       83.09       80.53      8.84 o
   8   5   5        0.28        3.21      6.49 o
   9   5   5       14.55       12.00     10.14 o
 -11   6   5        0.57        6.77     10.53 o
 -10   6   5        0.47       -3.84      5.21 o
  -9   6   5       67.60       69.04      7.90 o
  -8   6   5       56.95       55.44      4.30 o
  -7   6   5       38.43       35.33      3.64 o
  -6   6   5      504.43      510.09     10.00 o
  -5   6   5        3.28        6.11      3.77 o
  -4   6   5       81.84       86.62      2.55 o
  -3   6   5      576.84      550.18      8.35 o
  -2   6   5      862.68      878.24     12.58 o
  -1   6   5       18.94       15.93      1.98 o
   0   6   5      294.21      296.14      6.36 o
   1   6   5      266.69      271.65      6.33 o
   2   6   5      199.01      189.72      5.86 o
   3   6   5      750.09      738.55     12.98 o
   4   6   5      572.90      526.97     10.56 o
   5   6   5        2.83        7.56      4.55 o
   6   6   5       31.60       28.87      5.02 o
   7   6   5       11.77       17.85      6.25 o
   8   6   5       12.08        6.35      6.85 o
   9   6   5        9.99       17.19      7.95 o
 -11   7   5       23.23        8.34      7.26 o
 -10   7   5       66.52       71.16      8.49 o
  -9   7   5       59.16       49.68      6.92 o
  -8   7   5      282.83      303.34      8.05 o
  -7   7   5      195.30      197.38      6.35 o
  -6   7   5     1618.71     1656.23     29.00 o
  -5   7   5      510.84      483.74     10.40 o
  -4   7   5      690.14      709.18     11.29 o
  -3   7   5      909.57      849.90     12.24 o
  -2   7   5     1683.11     1695.41     34.19 o
  -1   7   5     1834.60     1863.52     28.19 o
   0   7   5     1402.84     1375.14     21.44 o
   1   7   5      910.14      930.34     17.30 o
   2   7   5      146.99      146.63      5.64 o
   3   7   5      730.20      728.32     13.01 o
   4   7   5      137.23      146.60      5.49 o
   5   7   5      273.67      308.58     11.63 o
   6   7   5       54.72       56.93      6.56 o
   7   7   5      102.64       95.11      7.87 o
   8   7   5        0.17        9.06      6.87 o
 -10   8   5        0.24        7.29      5.95 o
  -9   8   5       18.47       23.85      6.47 o
  -8   8   5        7.01        4.01      4.08 o
  -7   8   5       18.94       26.72      4.57 o
  -6   8   5      188.64      203.72      6.86 o
  -5   8   5       17.56       18.34      2.31 o
  -4   8   5      121.71      123.77      3.56 o
  -3   8   5      208.22      192.15      5.71 o
  -2   8   5      541.33      506.10     15.82 o
  -1   8   5       81.20       78.62      4.03 o
   0   8   5      579.54      541.59     11.26 o
   1   8   5       26.44       30.68      3.64 o
   2   8   5      543.96      601.77     19.78 o
   3   8   5       79.91       79.91      4.40 o
   4   8   5      223.95      233.96      7.17 o
   5   8   5        0.22       -1.39      4.50 o
   6   8   5       31.35       38.27      6.35 o
   7   8   5        8.88        2.17      6.31 o
   8   8   5       38.66       54.79      7.54 o
 -10   9   5       21.06       24.97      6.49 o
  -9   9   5       39.00       30.45      5.12 o
  -8   9   5       25.23       22.14      5.33 o
  -7   9   5       84.27       92.86      6.99 o
  -6   9   5        2.54        3.58      5.66 o
  -5   9   5      183.56      174.67      4.82 o
  -4   9   5      333.17      319.02      8.80 o
  -3   9   5      375.53      366.90      8.50 o
  -2   9   5      355.26      353.62      8.79 o
  -1   9   5      811.19      782.56     14.97 o
   0   9   5       60.00       58.94      5.87 o
   1   9   5      558.68      575.69     12.35 o
   2   9   5      287.70      279.22      8.40 o
   3   9   5      289.81      308.04     10.07 o
   4   9   5       41.97       33.48      4.34 o
   5   9   5       67.12       62.55      6.82 o
   6   9   5       51.33       53.56     11.09 o
   7   9   5       29.64       26.51      6.85 o
  -9  10   5       44.62       66.69      8.07 o
  -8  10   5       16.02       10.49      5.27 o
  -7  10   5      343.69      360.96     36.13 o
  -6  10   5      190.95      187.79     10.29 o
  -5  10   5      634.21      613.09     14.17 o
  -4  10   5      719.36      700.78     15.97 o
  -3  10   5      191.74      191.51      6.60 o
  -2  10   5      207.46      214.70      8.17 o
  -1  10   5      478.25      459.04     10.43 o
   0  10   5      422.31      438.63     10.72 o
   1  10   5      429.40      422.59     10.43 o
   2  10   5      543.63      540.12     12.26 o
   3  10   5       60.69       54.84      5.14 o
   4  10   5      236.85      256.95      8.73 o
   5  10   5       25.84       26.15      7.51 o
   6  10   5      156.44      157.54      9.56 o
   7  10   5        0.19       -7.66      7.66 o
  -9  11   5        3.35        0.31      6.99 o
  -8  11   5        9.31        7.23      7.33 o
  -7  11   5        2.19       -4.08      8.85 o
  -6  11   5        5.50        6.94      6.59 o
  -5  11   5        0.16       -1.21      3.80 o
  -4  11   5       17.10       15.32      4.27 o
  -3  11   5       24.47       14.94      3.89 o
  -2  11   5       77.16       73.25      4.25 o
  -1  11   5      213.56      180.98      7.80 o
   0  11   5        0.79       -3.04      3.88 o
   1  11   5       50.43       59.33      5.11 o
   2  11   5        0.05        3.28      4.51 o
   3  11   5       50.98       59.91      5.89 o
   4  11   5        9.14        6.27      5.04 o
   5  11   5        0.71        3.12     12.42 o
   6  11   5        6.90       24.22      9.60 o
  -8  12   5       52.59       36.66     13.15 o
  -7  12   5       23.20       24.66      8.43 o
  -6  12   5       21.75       20.66      7.90 o
  -5  12   5       92.03      109.47      6.57 o
  -4  12   5       73.79       65.76      7.25 o
  -3  12   5      331.21      326.16     10.20 o
  -2  12   5      428.97      405.83      9.08 o
  -1  12   5      140.60      130.29      5.50 o
   0  12   5      281.08      306.94      9.27 o
   1  12   5       78.59       91.96      8.82 o
   2  12   5       92.09       93.65      6.11 o
   3  12   5       54.26       58.77      5.88 o
   4  12   5       62.16       60.26      7.38 o
   5  12   5       29.83       40.63      9.92 o
  -6  13   5      101.18      118.68      8.64 o
  -5  13   5      188.22      187.96      8.06 o
  -4  13   5       75.51       80.27      8.74 o
  -3  13   5      102.09       98.02      6.53 o
  -2  13   5       90.87       93.75      5.33 o
  -1  13   5      118.28      124.98      5.78 o
   0  13   5       97.06       82.04      5.26 o
   1  13   5      237.60      260.37     10.97 o
   2  13   5       73.52       68.62      6.03 o
   3  13   5      175.96      176.68      8.96 o
   4  13   5        5.49        3.28      7.15 o
  -5  14   5        0.09        2.22      6.47 o
  -4  14   5        0.94       -0.72      6.92 o
  -3  14   5       10.27        4.70      3.99 o
  -2  14   5        9.06        5.42      5.10 o
  -1  14   5        5.39        0.38      4.46 o
   0  14   5        2.28        6.61      4.45 o
   1  14   5        0.55       -3.07      4.81 o
   2  14   5        0.08       -1.43      5.20 o
  -2  15   5       87.09      100.73     10.85 o
  -1  15   5      178.93      188.66     19.82 o
 -12   0   6       14.33       16.21     12.00 o
 -11   0   6        0.01       -2.32      7.72 o
 -10   0   6      370.64      362.79     14.02 o
  -9   0   6       87.55       73.61      4.93 o
  -8   0   6      245.25      264.32     16.30 o
  -7   0   6      183.61      160.81      7.44 o
  -6   0   6     1314.30     1297.49     41.48 o
  -5   0   6       46.61       63.46      4.84 o
  -4   0   6     6287.33     6522.34    120.73 o
  -3   0   6     1697.86     1825.60     29.96 o
  -2   0   6     5252.91     5020.18     81.11 o
  -1   0   6     2134.25     2277.44     43.47 o
   0   0   6     5684.49     5853.64    109.24 o
   1   0   6     1995.72     1997.05     33.20 o
   2   0   6      675.52      640.97     12.44 o
   3   0   6      378.24      375.64      8.80 o
   4   0   6      975.55      972.12     59.39 o
   5   0   6      204.42      191.02     10.36 o
   6   0   6      240.93      238.69      9.99 o
   7   0   6      135.90      129.95      9.50 o
   8   0   6        3.07        1.57      7.69 o
   9   0   6        1.90       -7.57     11.01 o
 -12   1   6        3.43        7.21      5.43 o
 -11   1   6       12.44       16.33      4.74 o
 -10   1   6       41.66       51.40      4.75 o
  -9   1   6      139.94      123.57      4.67 o
  -8   1   6       14.98        9.14      2.60 o
  -7   1   6      955.05      949.85     17.18 o
  -6   1   6      255.27      238.42      5.12 o
  -5   1   6      371.13      328.09      4.92 o
  -4   1   6       21.12       20.15      1.30 o
  -3   1   6       76.26       68.72      2.04 o
  -2   1   6       64.16       67.14      2.08 o
  -1   1   6     1242.31     1250.60     16.15 o
   0   1   6      198.61      203.39      4.14 o
   1   1   6       65.97       62.99      2.84 o
   2   1   6       26.33       21.60      2.03 o
   3   1   6      529.19      548.14      8.05 o
   4   1   6      214.25      230.50      7.16 o
   5   1   6      281.14      296.88      7.78 o
   6   1   6      195.75      179.39      5.99 o
   7   1   6       16.43       15.65      4.19 o
   8   1   6        0.27        3.14      5.31 o
   9   1   6       31.10       45.47      8.87 o
 -12   2   6       18.51       20.59      6.86 o
 -11   2   6       14.53        5.45      4.94 o
 -10   2   6       93.63       90.19      4.97 o
  -9   2   6        2.85        2.39      3.78 o
  -8   2   6      567.12      534.67     12.52 o
  -7   2   6        4.06        3.40      1.87 o
  -6   2   6     1014.32      997.48     15.24 o
  -5   2   6      205.74      202.11      3.66 o
  -4   2   6      425.95      413.06      5.58 o
  -3   2   6      359.37      378.83      5.57 o
  -2   2   6      868.31      821.71     11.80 o
  -1   2   6       15.41       10.72      1.47 o
   0   2   6     1071.41     1073.10     13.01 o
   1   2   6      503.42      535.40      7.79 o
   2   2   6      416.14      427.70      6.48 o
   3   2   6      177.11      168.66      4.37 o
   4   2   6      696.85      676.21     16.50 o
   5   2   6      355.00      354.17      8.65 o
   6   2   6       47.35       50.54      5.26 o
   7   2   6       51.12       57.24      5.62 o
   8   2   6        5.67       12.31      5.65 o
   9   2   6        2.82       -2.10     15.17 o
 -12   3   6        6.84        8.53      6.04 o
 -11   3   6       87.36       89.53      8.86 o
 -10   3   6        0.78        0.10      3.56 o
  -9   3   6      675.19      696.52     22.53 o
  -8   3   6      278.46      266.42      6.22 o
  -7   3   6      232.27      245.15      4.48 o
  -6   3   6      152.86      136.44      3.23 o
  -5   3   6     4473.04     4491.39     54.73 o
  -4   3   6      383.18      370.35      4.85 o
  -3   3   6     6104.74     6120.56     76.94 o
  -2   3   6     1233.28     1265.53     17.58 o
  -1   3   6     2938.68     2867.97     38.21 o
   0   3   6      804.17      820.48     11.20 o
   1   3   6     4856.09     4992.75     56.90 o
   2   3   6      784.86      831.91     10.95 o
   3   3   6     1003.56      997.43     16.60 o
   4   3   6      108.42      104.94     10.01 o
   5   3   6      354.24      371.39     11.61 o
   6   3   6      214.11      198.05      9.01 o
   7   3   6       61.33       62.42      6.92 o
   8   3   6        7.76       13.73      6.92 o
   9   3   6       17.87        5.62      9.99 o
 -12   4   6        8.06        2.59      7.10 o
 -11   4   6        6.27        2.23      6.58 o
 -10   4   6        3.81        8.10      5.16 o
  -9   4   6       33.43       34.93      5.81 o
  -8   4   6      179.91      179.51      8.24 o
  -7   4   6        0.58       -2.74      2.77 o
  -6   4   6       20.40       24.09      3.27 o
  -5   4   6      238.17      233.13      4.29 o
  -4   4   6      145.98      164.20      3.08 o
  -3   4   6       33.22       26.67      2.29 o
  -2   4   6      290.53      275.96      4.66 o
  -1   4   6      382.51      392.21      7.42 o
   0   4   6       43.14       59.46      2.97 o
   1   4   6        1.29        1.95      1.67 o
   2   4   6      134.77      118.65      3.81 o
   3   4   6      230.12      229.03      6.44 o
   4   4   6      142.72      142.79      6.09 o
   5   4   6      140.43      137.41      7.33 o
   6   4   6        0.31        5.86      5.38 o
   7   4   6       12.52        3.47      7.55 o
   8   4   6        4.08       -5.54      6.67 o
 -11   5   6       32.00       45.02      9.75 o
 -10   5   6        4.82        0.49      4.88 o
  -9   5   6      166.99      165.53      8.38 o
  -8   5   6       30.83       34.49      4.92 o
  -7   5   6      450.91      443.86     10.32 o
  -6   5   6      235.66      230.32      6.04 o
  -5   5   6      417.54      419.79      9.38 o
  -4   5   6      226.61      218.13      3.72 o
  -3   5   6     1146.97     1133.62     13.78 o
  -2   5   6      381.15      415.61      7.41 o
  -1   5   6     1466.56     1455.64     21.90 o
   0   5   6      427.02      410.80      7.18 o
   1   5   6      288.67      282.61      6.71 o
   2   5   6      708.56      714.70     13.64 o
   3   5   6      152.96      146.08      5.12 o
   4   5   6      272.49      271.25     10.38 o
   5   5   6      325.41      323.92      9.47 o
   6   5   6      136.39      120.37      6.65 o
   7   5   6       19.74       23.82      6.52 o
   8   5   6       25.69       25.07      7.41 o
 -11   6   6        4.74        5.23      5.88 o
 -10   6   6      238.47      252.67      9.49 o
  -9   6   6        5.92       10.38      5.81 o
  -8   6   6      587.26      597.73     11.76 o
  -7   6   6      276.71      265.11      7.03 o
  -6   6   6      485.50      493.30      9.67 o
  -5   6   6      227.45      215.06     12.10 o
  -4   6   6     4736.80     4607.85     60.80 o
  -3   6   6      875.44      896.72     12.86 o
  -2   6   6     1084.72     1089.47     15.60 o
  -1   6   6      148.82      151.07      4.17 o
   0   6   6     1825.04     1831.98     27.94 o
   1   6   6      264.15      276.11      7.63 o
   2   6   6     3200.44     3149.77     51.92 o
   3   6   6      255.70      286.11     20.58 o
   4   6   6      168.00      183.20      8.78 o
   5   6   6       84.89       85.08      7.83 o
   6   6   6       93.04       94.20      6.31 o
   7   6   6       42.89       53.51      7.40 o
   8   6   6       25.66       26.56     13.64 o
 -11   7   6        0.51       -2.26      6.12 o
 -10   7   6        3.83       -0.87      5.44 o
  -9   7   6        6.94        6.10      5.75 o
  -8   7   6        6.38        6.96      3.94 o
  -7   7   6       28.17       22.94      3.80 o
  -6   7   6      218.61      225.12      6.59 o
  -5   7   6      135.93      134.76      6.32 o
  -4   7   6      181.36      194.87      5.85 o
  -3   7   6      131.73      135.05      4.84 o
  -2   7   6      121.88      110.17      3.55 o
  -1   7   6       45.12       56.54      3.29 o
   0   7   6       21.09       18.96      3.28 o
   1   7   6      177.32      173.63      6.76 o
   2   7   6       37.32       31.84      4.00 o
   3   7   6       24.54       25.34      4.08 o
   4   7   6       71.25       76.08      4.95 o
   5   7   6       12.65        8.15      4.86 o
   6   7   6        0.46        0.95      6.11 o
   7   7   6        0.12       -7.39      8.08 o
   8   7   6        4.74       -9.89     10.44 o
 -10   8   6       48.19       54.72      6.58 o
  -9   8   6        4.79        0.83      6.11 o
  -8   8   6      228.13      233.96      7.41 o
  -7   8   6        9.87        6.47      3.92 o
  -6   8   6      334.32      335.78      8.15 o
  -5   8   6       11.37       14.21      2.29 o
  -4   8   6      950.19     1002.16     23.62 o
  -3   8   6      135.18      134.96      5.86 o
  -2   8   6     1532.35     1522.04     29.94 o
  -1   8   6      350.21      334.77      8.29 o
   0   8   6      906.19      927.21     17.50 o
   1   8   6      557.20      558.98     13.46 o
   2   8   6      217.16      214.96      7.35 o
   3   8   6      216.81      239.20      9.06 o
   4   8   6      223.88      210.57      7.25 o
   5   8   6       62.96       71.08      6.03 o
   6   8   6      105.65      107.37      9.65 o
   7   8   6       43.97       35.55      8.70 o
 -10   9   6       23.04       26.04      6.32 o
  -9   9   6      182.43      195.85     15.22 o
  -8   9   6       30.65       24.15      4.76 o
  -7   9   6      199.85      207.10      8.74 o
  -6   9   6       48.08       32.12      6.45 o
  -5   9   6      432.98      434.98     10.62 o
  -4   9   6      134.66      129.80      7.88 o
  -3   9   6      779.38      732.20     16.51 o
  -2   9   6      356.84      348.96      8.58 o
  -1   9   6      221.29      224.23      7.38 o
   0   9   6       28.07       43.12      4.23 o
   1   9   6      709.37      701.03     18.34 o
   2   9   6      143.18      128.36      6.09 o
   3   9   6      237.27      234.32     17.91 o
   4   9   6      116.45      125.53      6.44 o
   5   9   6       47.94       47.93      6.71 o
   6   9   6       60.48       72.63      9.01 o
   7   9   6        7.84        3.12      9.86 o
  -9  10   6        5.01       -8.19      8.19 o
  -8  10   6        5.43        0.83      6.66 o
  -7  10   6        7.75        5.86      6.91 o
  -6  10   6       75.80       70.79      7.90 o
  -5  10   6       83.64       82.12      4.65 o
  -4  10   6        0.87        3.07      4.42 o
  -3  10   6        4.05        6.22      3.91 o
  -2  10   6        5.83       13.40      3.70 o
  -1  10   6        0.06        3.14      3.74 o
   0  10   6       87.80      103.16      7.38 o
   1  10   6        0.82        7.02      4.24 o
   2  10   6       12.15       17.29      4.62 o
   3  10   6        0.97       -4.49      4.57 o
   4  10   6       25.24       30.63      5.39 o
   5  10   6        0.01       -4.61      7.28 o
   6  10   6       11.12       -3.61      9.52 o
  -8  11   6        5.04       -7.52      7.52 o
  -7  11   6      235.08      220.46     11.88 o
  -6  11   6       26.59       26.58      7.61 o
  -5  11   6      344.18      341.39      9.83 o
  -4  11   6       21.02       17.72      5.32 o
  -3  11   6      527.47      535.43     16.05 o
  -2  11   6      118.90      116.34      9.76 o
  -1  11   6      648.57      635.36     13.55 o
   0  11   6       86.68       93.78      5.70 o
   1  11   6      454.13      452.90     11.22 o
   2  11   6      215.54      256.57      9.20 o
   3  11   6      121.97      120.78      6.76 o
   4  11   6       41.92       58.40      6.19 o
   5  11   6      101.50       86.84     12.15 o
  -7  12   6       12.68       11.00      8.25 o
  -6  12   6       57.74       48.82      8.28 o
  -5  12   6        3.53       -1.73      5.15 o
  -4  12   6      184.44      188.06      8.09 o
  -3  12   6       19.56       15.83      4.91 o
  -2  12   6      151.05      144.64      7.49 o
  -1  12   6      102.57      104.67      5.96 o
   0  12   6      119.53      120.31      6.44 o
   1  12   6       90.10       96.12      6.31 o
   2  12   6       27.71       27.90      5.47 o
   3  12   6        8.90        9.56      5.44 o
   4  12   6       39.77       47.32      8.10 o
  -5  13   6       42.01       40.16      5.13 o
  -4  13   6        0.52       -0.98      4.55 o
  -3  13   6      114.26      111.71      9.48 o
  -2  13   6        7.63        7.36      6.40 o
  -1  13   6       39.91       32.84      4.90 o
   0  13   6       24.13       34.10      9.55 o
   1  13   6       73.44       76.71      6.32 o
   2  13   6        1.69       -1.25      5.45 o
   3  13   6       24.92       31.98      7.40 o
  -4  14   6       96.28       94.79      9.08 o
  -3  14   6      101.58      111.14     10.51 o
  -2  14   6       56.13       51.01      6.57 o
  -1  14   6        1.80       11.97      4.87 o
   0  14   6      194.02      201.87     10.22 o
   1  14   6       32.92       41.65      7.66 o
 -12   1   7       44.45       45.43      6.02 o
 -11   1   7       17.65       32.51      5.35 o
 -10   1   7      141.48      142.23      6.03 o
  -9   1   7       42.21       42.28      3.89 o
  -8   1   7      571.04      537.06     16.71 o
  -7   1   7       53.77       54.49      3.81 o
  -6   1   7     1373.51     1364.03     23.17 o
  -5   1   7       53.99       63.40      2.20 o
  -4   1   7     2553.41     2498.18     30.87 o
  -3   1   7      150.64      176.41      3.36 o
  -2   1   7     3085.87     3138.02     38.88 o
  -1   1   7        4.04        4.17      1.60 o
   0   1   7     2115.77     2086.78     26.35 o
   1   1   7        4.40        3.35      1.97 o
   2   1   7     2082.39     2106.38     25.05 o
   3   1   7       34.14       40.78      3.10 o
   4   1   7      406.65      406.02     13.10 o
   5   1   7       40.30       39.39      5.00 o
   6   1   7      138.00      130.13      6.23 o
   7   1   7        6.27        4.31      6.20 o
   8   1   7       68.05       67.41     12.35 o
 -12   2   7       13.47       11.34      5.42 o
 -11   2   7       15.39        9.62      4.81 o
 -10   2   7        0.61       -0.69      3.68 o
  -9   2   7      199.75      206.32      8.56 o
  -8   2   7       40.06       52.77      5.75 o
  -7   2   7     1167.24     1139.53     19.30 o
  -6   2   7       50.68       55.74      2.34 o
  -5   2   7      918.19      913.76     11.26 o
  -4   2   7      269.95      271.09      4.23 o
  -3   2   7     2464.38     2411.60     32.42 o
  -2   2   7       20.60       15.93      2.44 o
  -1   2   7     3457.41     3534.57     40.70 o
   0   2   7       31.21       32.62      2.11 o
   1   2   7     1510.77     1555.22     18.77 o
   2   2   7      153.78      166.16      6.80 o
   3   2   7      988.89     1001.23     19.71 o
   4   2   7       49.02       52.10      7.86 o
   5   2   7      211.77      215.29     18.20 o
   6   2   7        0.90       -0.74      8.93 o
   7   2   7      136.41      138.63      8.89 o
   8   2   7       11.93       17.40      8.42 o
 -12   3   7        1.82       11.10      7.12 o
 -11   3   7        0.71        2.97      3.57 o
 -10   3   7        8.48        5.66      3.52 o
  -9   3   7        0.19        0.05      3.26 o
  -8   3   7       34.73       36.97      2.51 o
  -7   3   7        0.09        2.63      1.65 o
  -6   3   7      199.96      188.20      4.14 o
  -5   3   7        2.25        2.38      1.51 o
  -4   3   7      126.65      135.17      2.74 o
  -3   3   7      146.34      144.11      3.57 o
  -2   3   7      159.32      182.92      4.23 o
  -1   3   7        5.17        2.96      1.75 o
   0   3   7      628.81      648.51      8.81 o
   1   3   7        3.98        1.62      1.81 o
   2   3   7       12.43       16.11      2.99 o
   3   3   7       52.51       47.64      4.40 o
   4   3   7       43.51       46.44      5.64 o
   5   3   7       58.89       57.51      6.48 o
   6   3   7       90.60       79.35      7.33 o
   7   3   7        0.83       -0.99      5.37 o
   8   3   7        1.32       -2.91      7.07 o
 -12   4   7        4.49        8.74      7.14 o
 -11   4   7      149.93      152.16      7.64 o
 -10   4   7        7.39        5.91      5.93 o
  -9   4   7      166.33      157.10      8.07 o
  -8   4   7      101.19      116.10      6.66 o
  -7   4   7      700.85      691.29     12.89 o
  -6   4   7        5.18       11.85      3.17 o
  -5   4   7     2071.14     2108.13     28.27 o
  -4   4   7      121.27      120.94      2.80 o
  -3   4   7     1897.02     1868.69     24.25 o
  -2   4   7       48.12       49.02      2.31 o
  -1   4   7     2864.06     2878.76     38.60 o
   0   4   7       32.94       30.82      2.54 o
   1   4   7     1914.96     1854.79     26.02 o
   2   4   7        1.56        3.82      2.82 o
   3   4   7     1034.78     1033.90     23.44 o
   4   4   7       79.27       82.38      5.46 o
   5   4   7      250.16      247.25     10.95 o
   6   4   7       19.33       19.99      6.28 o
   7   4   7       83.82       63.23      9.49 o
   8   4   7       16.25       20.19      7.51 o
 -11   5   7        0.28        6.73      5.46 o
 -10   5   7       39.81       33.09      6.52 o
  -9   5   7        7.51       14.62      5.75 o
  -8   5   7       45.75       51.09      5.69 o
  -7   5   7      259.69      268.42      6.92 o
  -6   5   7     1746.59     1712.57     29.86 o
  -5   5   7      102.38       97.92      3.05 o
  -4   5   7      348.86      330.53      5.53 o
  -3   5   7       38.92       41.07      2.63 o
  -2   5   7      837.88      826.97     12.33 o
  -1   5   7       26.94       27.41      2.71 o
   0   5   7     1866.81     1866.32     25.86 o
   1   5   7      233.57      246.30      7.45 o
   2   5   7      108.84      114.03      9.99 o
   3   5   7        0.61        1.30      3.79 o
   4   5   7      176.38      199.32     12.63 o
   5   5   7        2.09       -5.56      5.56 o
   6   5   7       95.70       85.13      7.56 o
   7   5   7        7.41        6.61      8.23 o
   8   5   7       17.13        0.20      8.75 o
 -11   6   7       17.00       15.07      5.99 o
 -10   6   7       11.49       21.04      6.64 o
  -9   6   7       61.31       66.67      6.91 o
  -8   6   7        3.94        4.98      3.71 o
  -7   6   7       98.01       99.54      5.15 o
  -6   6   7       16.61       15.52      4.63 o
  -5   6   7      647.61      627.70     11.69 o
  -4   6   7       38.59       43.11      2.14 o
  -3   6   7      307.77      319.88      6.85 o
  -2   6   7        4.26        2.66      2.99 o
  -1   6   7      230.90      234.51      5.42 o
   0   6   7        6.43        2.35      3.17 o
   1   6   7      282.46      249.65      7.55 o
   2   6   7       10.56        6.54      3.76 o
   3   6   7       30.87       33.60      4.53 o
   4   6   7       12.58       12.52      5.52 o
   5   6   7       42.47       42.36      6.45 o
   6   6   7        0.13       -4.62      6.46 o
   7   6   7       22.69       25.01     14.60 o
 -11   7   7        1.48        2.95      6.05 o
 -10   7   7       82.09       75.98      7.90 o
  -9   7   7        2.43        3.07      6.04 o
  -8   7   7      235.27      237.53      7.41 o
  -7   7   7       38.99       47.26      4.32 o
  -6   7   7      901.65      917.95     18.10 o
  -5   7   7       33.25       27.90      2.07 o
  -4   7   7      718.56      725.37     15.43 o
  -3   7   7        6.12        7.56      2.65 o
  -2   7   7     2388.95     2374.56     35.62 o
  -1   7   7       54.38       62.91      4.23 o
   0   7   7     1760.77     1744.36     30.29 o
   1   7   7       38.65       38.71      4.77 o
   2   7   7      894.77      938.69     22.28 o
   3   7   7       78.48       97.61     10.34 o
   4   7   7      716.41      676.26     17.43 o
   5   7   7       45.30       52.50      6.77 o
   6   7   7       83.80       77.80     14.03 o
   7   7   7        0.28        2.74      8.69 o
 -10   8   7        9.77       -3.88      6.75 o
  -9   8   7        9.68        2.08      6.30 o
  -8   8   7      156.54      175.55      7.24 o
  -7   8   7      140.46      151.38      8.99 o
  -6   8   7       25.13       29.17      4.79 o
  -5   8   7      837.11      795.71     15.91 o
  -4   8   7        7.38       17.06      4.00 o
  -3   8   7       10.23        8.29      3.62 o
  -2   8   7      225.37      200.33      9.24 o
  -1   8   7      489.40      464.65     10.63 o
   0   8   7       33.93       41.87      4.34 o
   1   8   7      117.35      114.31      5.76 o
   2   8   7        2.06        7.96      4.27 o
   3   8   7        2.56        1.62      2.26 o
   4   8   7        4.01        3.45      4.77 o
   5   8   7       45.64       61.62      7.16 o
   6   8   7       28.37       23.75      8.42 o
 -10   9   7       66.20       71.27     10.23 o
  -9   9   7        2.22        2.62      7.51 o
  -8   9   7       63.94       62.18      5.86 o
  -7   9   7       23.25       27.80      6.81 o
  -6   9   7      207.28      192.82     10.44 o
  -5   9   7       41.53       42.31      4.04 o
  -4   9   7      460.43      460.55     15.32 o
  -3   9   7       27.86       34.42      4.43 o
  -2   9   7      378.74      383.94     10.99 o
  -1   9   7        8.43        2.73      3.67 o
   0   9   7      149.61      143.24      6.73 o
   1   9   7       17.17       14.41      4.43 o
   2   9   7      169.41      183.20      7.27 o
   3   9   7       25.36       31.82      7.34 o
   4   9   7       90.50      102.08      9.62 o
   5   9   7       13.93       16.91      6.61 o
   6   9   7        5.88       16.41     10.58 o
  -8  10   7       21.15       27.53      7.55 o
  -7  10   7      256.50      282.99     21.53 o
  -6  10   7        1.31        4.98      6.66 o
  -5  10   7      265.94      254.52      8.13 o
  -4  10   7        1.32        3.66      4.51 o
  -3  10   7      705.03      708.81     16.73 o
  -2  10   7        0.11        4.88      4.45 o
  -1  10   7      934.08      947.17     21.45 o
   0  10   7      123.20      119.46      6.15 o
   1  10   7      323.07      327.98      9.68 o
   2  10   7        0.42       -2.75      4.63 o
   3  10   7      505.90      527.67     15.22 o
   4  10   7       57.30       68.30      7.49 o
   5  10   7       49.66       60.96     11.50 o
  -8  11   7        0.14        3.45      7.37 o
  -7  11   7       36.88       46.44      8.44 o
  -6  11   7       70.25       66.22      8.40 o
  -5  11   7        1.87        2.17      4.03 o
  -4  11   7       13.44       16.18      4.68 o
  -3  11   7        0.00        1.43      2.25 o
  -2  11   7       22.04       24.28      5.13 o
  -1  11   7       13.67       12.06      4.52 o
   0  11   7       69.27       66.35      5.61 o
   1  11   7       14.12       14.61      5.03 o
   2  11   7        1.96       10.68      5.02 o
   3  11   7        9.08        7.79      5.14 o
   4  11   7        7.55       10.17      7.66 o
  -7  12   7       75.73      110.94     12.00 o
  -6  12   7       14.79       18.59      8.30 o
  -5  12   7      158.03      141.74      7.47 o
  -4  12   7        1.15        2.06      8.82 o
  -3  12   7      209.92      211.36      8.82 o
  -2  12   7       13.92       21.80      5.49 o
  -1  12   7      367.11      396.47     16.60 o
   0  12   7        0.13        9.18      4.98 o
   1  12   7       99.61       94.98      6.38 o
   2  12   7        2.76       -2.25      5.22 o
   3  12   7      143.76      147.64      8.47 o
  -5  13   7        1.59        4.03      5.23 o
  -4  13   7      146.11      152.70     13.46 o
  -3  13   7        9.30        7.35      5.29 o
  -2  13   7      274.73      281.18     12.96 o
  -1  13   7       40.50       41.34      6.60 o
   0  13   7       53.40       54.70      8.38 o
   1  13   7        0.82        8.73      5.39 o
   2  13   7      122.68      137.97     10.37 o
  -3  14   7        0.17        1.07      7.61 o
  -2  14   7        0.59        5.63      8.51 o
  -1  14   7        3.13       -0.56      7.98 o
   0  14   7        0.14       -7.06      7.06 o
 -12   0   8       51.19       53.57      9.52 o
 -11   0   8       38.78       40.26      8.14 o
 -10   0   8      115.11       99.52      6.33 o
  -9   0   8      384.01      412.32     17.06 o
  -8   0   8      658.43      538.55     19.96 o
  -7   0   8      647.78      672.94     23.51 o
  -6   0   8     1534.23     1540.15     36.34 o
  -5   0   8      640.27      594.98     13.98 o
  -4   0   8     1185.73     1178.17     23.04 o
  -3   0   8      789.68      796.10     14.43 o
  -2   0   8     1759.64     1684.78     33.05 o
  -1   0   8      581.86      591.30     13.60 o
   0   0   8     1088.96     1138.20     23.55 o
   1   0   8      964.21      987.27     21.07 o
   2   0   8     1047.38     1049.13     36.29 o
   3   0   8       25.95       15.68      8.89 o
   4   0   8      938.51      909.87     39.03 o
   5   0   8        2.27       16.30     11.29 o
   6   0   8      122.62      131.85     15.61 o
   7   0   8        0.40        8.39     12.26 o
 -12   1   8        0.72       -2.24      5.30 o
 -11   1   8        9.40       15.10      5.01 o
 -10   1   8       13.91       19.29      5.07 o
  -9   1   8       70.67       68.01      4.76 o
  -8   1   8       10.49        6.08      3.34 o
  -7   1   8       69.87       63.13      5.39 o
  -6   1   8       15.28       26.57      2.64 o
  -5   1   8      583.30      585.53      9.77 o
  -4   1   8      472.61      466.57      8.09 o
  -3   1   8     1270.89     1313.69     18.44 o
  -2   1   8       45.14       52.60      2.39 o
  -1   1   8      324.21      317.27      5.65 o
   0   1   8       23.45       12.78      2.33 o
   1   1   8     1153.42     1225.88     19.53 o
   2   1   8        5.18        5.29      2.55 o
   3   1   8       56.82       67.94      9.75 o
   4   1   8        4.16        5.89      5.24 o
   5   1   8        5.80       -4.35      5.80 o
   6   1   8       40.72       32.99      6.83 o
   7   1   8       88.08       91.95      8.46 o
   8   1   8        1.17       10.84     13.53 o
 -12   2   8        3.17        2.96      5.00 o
 -11   2   8        0.95        3.34      4.10 o
 -10   2   8       23.70       28.69      4.50 o
  -9   2   8       34.44       34.29      5.23 o
  -8   2   8      128.48      137.47      5.41 o
  -7   2   8       15.42       20.28      2.86 o
  -6   2   8       88.26       89.65      3.32 o
  -5   2   8      173.13      176.21      4.57 o
  -4   2   8     1394.97     1426.05     24.26 o
  -3   2   8      422.77      423.80      7.16 o
  -2   2   8     1941.46     2026.50     27.84 o
  -1   2   8       15.41       17.55      2.14 o
   0   2   8      684.02      724.04     11.30 o
   1   2   8       25.90       22.24      2.54 o
   2   2   8      822.68      857.84     27.15 o
   3   2   8       45.86       49.72      4.78 o
   4   2   8       90.85       95.82      6.99 o
   5   2   8       34.21       34.52      6.35 o
   6   2   8       43.07       39.30      6.86 o
   7   2   8        7.20       13.52      7.63 o
   8   2   8       33.69       35.35     11.92 o
 -12   3   8       37.86       48.93      7.72 o
 -11   3   8       43.71       32.91      5.46 o
 -10   3   8      155.20      162.25      8.39 o
  -9   3   8      110.01      102.05      5.05 o
  -8   3   8      294.78      313.32      7.61 o
  -7   3   8      876.72      844.30     12.37 o
  -6   3   8      399.04      420.14      7.03 o
  -5   3   8      589.98      569.04      8.91 o
  -4   3   8     1072.27     1023.70     18.00 o
  -3   3   8     1235.57     1206.68     18.84 o
  -2   3   8      144.46      155.01      4.22 o
  -1   3   8     1489.06     1494.69     19.60 o
   0   3   8      218.73      197.69      4.30 o
   1   3   8      845.24      862.35     11.57 o
   2   3   8      171.34      167.42      5.71 o
   3   3   8      653.53      687.59     14.68 o
   4   3   8        9.20        3.57      5.26 o
   5   3   8      366.99      361.10     19.97 o
   6   3   8        8.73        7.48      6.26 o
   7   3   8       37.86       35.64      7.28 o
 -11   4   8        1.48       -1.29      5.99 o
 -10   4   8       71.62       76.48      7.08 o
  -9   4   8        1.78        2.18      5.16 o
  -8   4   8       35.01       40.60      5.35 o
  -7   4   8        2.81        1.68      3.43 o
  -6   4   8       35.16       38.60      2.24 o
  -5   4   8       96.44      109.14      3.36 o
  -4   4   8     1324.40     1320.58     22.92 o
  -3   4   8       10.48       11.73      2.40 o
  -2   4   8      101.18      114.05      4.10 o
  -1   4   8       61.00       58.79      5.35 o
   0   4   8       56.98       56.67      3.25 o
   1   4   8      101.16       98.81      5.41 o
   2   4   8      397.46      403.96     15.82 o
   3   4   8        4.08        2.89      4.19 o
   4   4   8        1.55        0.95      5.33 o
   5   4   8       58.36       48.03      6.89 o
   6   4   8        7.64        8.36      6.43 o
   7   4   8        0.24       -5.26      8.08 o
 -11   5   8        4.29       -4.45      5.38 o
 -10   5   8       12.06        9.56      6.30 o
  -9   5   8      158.97      171.03      8.56 o
  -8   5   8      167.75      175.26     10.90 o
  -7   5   8      514.99      505.68     11.28 o
  -6   5   8       80.64       86.73      3.65 o
  -5   5   8      412.87      415.29      8.38 o
  -4   5   8       97.65      107.50      4.70 o
  -3   5   8     2183.01     2116.00     31.81 o
  -2   5   8      401.36      380.87      7.91 o
  -1   5   8      752.47      780.58     14.85 o
   0   5   8      429.44      441.96     10.43 o
   1   5   8      666.66      680.07     22.46 o
   2   5   8      159.36      141.73      6.40 o
   3   5   8      808.96      803.89     33.19 o
   4   5   8      103.90       79.57      7.01 o
   5   5   8       73.09       83.52      7.70 o
   6   5   8        5.83        6.93      6.68 o
   7   5   8       11.53       10.66     13.11 o
 -11   6   8       64.92       79.23      8.28 o
 -10   6   8        3.66       14.15      6.33 o
  -9   6   8      118.85      139.25      8.14 o
  -8   6   8      271.38      277.44     14.14 o
  -7   6   8       40.21       50.66      4.41 o
  -6   6   8      132.07      143.36     13.47 o
  -5   6   8      899.55      882.64     18.21 o
  -4   6   8      360.24      351.57      8.25 o
  -3   6   8      384.96      381.48     11.73 o
  -2   6   8     1488.02     1467.93     22.99 o
  -1   6   8        7.33       12.33      4.81 o
   0   6   8      696.97      733.63     14.87 o
   1   6   8        3.07        2.82      3.86 o
   2   6   8      330.97      359.84      9.85 o
   3   6   8        0.90        1.65      4.31 o
   4   6   8      171.19      168.74      8.82 o
   5   6   8        1.46        4.37      6.12 o
   6   6   8      128.87      143.83     10.20 o
   7   6   8        2.32       13.28     11.91 o
 -10   7   8       15.18       18.82      8.08 o
  -9   7   8       46.76       55.61     17.62 o
  -8   7   8        9.76       12.13      4.57 o
  -7   7   8        0.41       -4.00      4.00 o
  -6   7   8        8.00        6.71      5.16 o
  -5   7   8        2.31        0.13      2.97 o
  -4   7   8       14.00       16.25      3.55 o
  -3   7   8      157.74      155.44      5.77 o
  -2   7   8       37.34       41.10      4.50 o
  -1   7   8       88.70       75.81      7.54 o
   0   7   8       58.49       42.40      6.30 o
   1   7   8       20.99       11.40      6.54 o
   2   7   8       20.42       22.09      4.64 o
   3   7   8       95.31       99.05      6.13 o
   4   7   8        0.13        0.28      6.06 o
   5   7   8        0.30       -6.34      6.34 o
   6   7   8       10.23       13.22     11.01 o
 -10   8   8       26.85       14.83     10.04 o
  -9   8   8       75.50       82.54      9.09 o
  -8   8   8      135.60      131.87      6.69 o
  -7   8   8       41.56       49.04      5.78 o
  -6   8   8      355.53      370.46     32.62 o
  -5   8   8       62.87       77.12      5.85 o
  -4   8   8      929.29      908.89     31.02 o
  -3   8   8       34.13       31.80      6.07 o
  -2   8   8      266.94      252.18     10.48 o
  -1   8   8      235.43      226.49      9.03 o
   0   8   8      519.18      573.45     18.48 o
   1   8   8      240.88      214.81      7.82 o
   2   8   8      771.67      739.66     15.70 o
   3   8   8       23.50       21.89      4.51 o
   4   8   8      120.73      121.19      8.34 o
   5   8   8       16.01        9.98      6.62 o
   6   8   8       75.54       85.08     13.35 o
  -9   9   8       71.22       72.47     14.80 o
  -8   9   8       21.34       22.83      6.13 o
  -7   9   8       85.35       89.12      8.69 o
  -6   9   8      261.05      282.79     12.53 o
  -5   9   8       69.33       80.52      6.52 o
  -4   9   8      329.17      311.01     11.18 o
  -3   9   8      700.50      672.70     16.05 o
  -2   9   8       26.45       27.33      6.91 o
  -1   9   8      383.45      386.55     11.65 o
   0   9   8       78.13       66.27      5.66 o
   1   9   8      243.99      284.30     10.01 o
   2   9   8       10.70       20.55      5.01 o
   3   9   8       62.66       62.15      6.09 o
   4   9   8        3.87        5.03      6.63 o
   5   9   8       56.92       68.86      9.28 o
  -8  10   8        1.44       -0.40      8.19 o
  -7  10   8       53.47       54.87      7.99 o
  -6  10   8       30.84       29.19      7.57 o
  -5  10   8       30.56       27.97      4.62 o
  -4  10   8       10.88       11.91      6.48 o
  -3  10   8       13.99       22.14      5.69 o
  -2  10   8       10.39       17.12      5.09 o
  -1  10   8       72.85       68.40      9.61 o
   0  10   8       49.56       47.82      5.18 o
   1  10   8        5.55        5.89      5.16 o
   2  10   8        2.72        2.00      5.10 o
   3  10   8        0.25       -5.16      5.16 o
   4  10   8        1.26        2.51      6.58 o
  -8  11   8       23.48       37.51      8.67 o
  -7  11   8       34.37       26.09      7.88 o
  -6  11   8       18.94       24.73      8.15 o
  -5  11   8      272.50      284.04      9.38 o
  -4  11   8       56.59       61.69      6.36 o
  -3  11   8      267.66      252.61     13.96 o
  -2  11   8       26.42       29.41      5.55 o
  -1  11   8      154.16      165.44      8.43 o
   0  11   8       87.64       69.22      5.90 o
   1  11   8      527.19      597.08     16.96 o
   2  11   8        0.53        2.41      5.38 o
   3  11   8       74.10       64.24      6.51 o
   4  11   8       13.36        8.97     12.55 o
  -6  12   8       36.40       41.07      9.02 o
  -5  12   8      116.89      130.96     12.62 o
  -4  12   8      133.01      118.53      8.05 o
  -3  12   8        0.80        0.31      5.83 o
  -2  12   8       39.55       45.73      7.55 o
  -1  12   8       15.77       20.67      6.00 o
   0  12   8       66.30       75.92      6.35 o
   1  12   8       36.98       33.12      7.11 o
   2  12   8       73.61       64.36      9.60 o
  -5  13   8       30.77       40.13      6.59 o
  -4  13   8        3.45       -2.72      6.98 o
  -3  13   8        3.36       -1.56      7.46 o
  -2  13   8        2.59       -5.67      6.64 o
  -1  13   8        2.96        5.93      6.16 o
   0  13   8       49.62       43.40      8.60 o
   1  13   8       27.23       33.56     12.35 o
 -12   1   9        1.03       -4.72      8.93 o
 -11   1   9      116.99      115.33      6.72 o
 -10   1   9       18.63       10.65      3.76 o
  -9   1   9       95.43       99.09      5.93 o
  -8   1   9       33.20       27.21      4.25 o
  -7   1   9      742.52      747.62     18.56 o
  -6   1   9      756.53      694.00     14.51 o
  -5   1   9      759.65      743.70     17.09 o
  -4   1   9      492.23      493.74     10.07 o
  -3   1   9      453.64      428.75      9.18 o
  -2   1   9      269.74      284.64      6.44 o
  -1   1   9     1884.29     1890.03     28.23 o
   0   1   9     1481.43     1552.19     26.90 o
   1   1   9      233.28      243.87      9.75 o
   2   1   9      202.73      184.50      8.35 o
   3   1   9      292.35      246.43     13.23 o
   4   1   9      192.62      185.71     12.00 o
   5   1   9       76.70       75.16      9.75 o
   6   1   9      105.38      116.63     19.08 o
   7   1   9        3.16       12.20      8.95 o
 -12   2   9       27.73       37.55      8.28 o
 -11   2   9       14.41       12.56      4.68 o
 -10   2   9       45.09       51.82      4.56 o
  -9   2   9        4.99        9.18      3.46 o
  -8   2   9      277.13      284.99      7.34 o
  -7   2   9       21.06       22.47      3.39 o
  -6   2   9      793.93      767.46     15.90 o
  -5   2   9       81.78       76.89      3.64 o
  -4   2   9      330.05      346.07      8.04 o
  -3   2   9      180.07      174.02      5.59 o
  -2   2   9     1664.31     1632.10     23.04 o
  -1   2   9      782.11      818.86     12.73 o
   0   2   9      176.97      172.78     10.22 o
   1   2   9      222.76      224.14      6.65 o
   2   2   9       11.51       10.91      4.87 o
   3   2   9      104.81      100.01      9.27 o
   4   2   9      194.22      186.28     11.76 o
   5   2   9       94.60       90.90     10.06 o
   6   2   9        0.41       15.15      8.66 o
   7   2   9        9.96       16.01      9.37 o
 -11   3   9       12.86       11.97      6.50 o
 -10   3   9       74.05       71.82      6.82 o
  -9   3   9        2.94        3.30      2.54 o
  -8   3   9        1.32        2.36      2.90 o
  -7   3   9        1.88        2.83      2.78 o
  -6   3   9      288.22      300.88      8.69 o
  -5   3   9      189.39      191.59      5.76 o
  -4   3   9      135.64      139.12      4.97 o
  -3   3   9      135.73      141.91      5.35 o
  -2   3   9        9.94       12.95      2.79 o
  -1   3   9        6.84        2.72      2.53 o
   0   3   9        0.87        0.60      2.55 o
   1   3   9        6.38       11.26      4.82 o
   2   3   9       15.16       15.18      5.06 o
   3   3   9        0.31        4.78      7.11 o
   4   3   9        0.70       -2.27      7.20 o
   5   3   9        1.50       -7.37      7.37 o
   6   3   9        0.75        2.00      8.05 o
   7   3   9        1.39       -4.52     14.01 o
 -11   4   9        1.08       -6.00      6.20 o
 -10   4   9      161.01      178.34     15.55 o
  -9   4   9       68.24       64.52      6.22 o
  -8   4   9      278.70      307.16     10.18 o
  -7   4   9      113.72      119.27      5.63 o
  -6   4   9      929.82      948.71     16.89 o
  -5   4   9     1489.77     1424.20     27.86 o
  -4   4   9      370.70      365.85      8.37 o
  -3   4   9      170.10      185.68      6.17 o
  -2   4   9      770.68      755.75     13.12 o
  -1   4   9      436.52      441.64      9.13 o
   0   4   9     1026.52      955.41     24.20 o
   1   4   9      814.60      801.86     19.13 o
   2   4   9      392.49      369.50     25.63 o
   3   4   9      143.31      162.75      7.32 o
   4   4   9      130.67      125.80     16.79 o
   5   4   9      150.62      153.37     13.74 o
   6   4   9       23.06       20.71      7.39 o
 -11   5   9        9.90        8.08     10.51 o
 -10   5   9        2.44        1.91      7.27 o
  -9   5   9       58.77       75.78      7.83 o
  -8   5   9        7.19        4.24     11.13 o
  -7   5   9      125.03      133.84      6.63 o
  -6   5   9       19.61       19.60      3.12 o
  -5   5   9      224.60      221.92      7.06 o
  -4   5   9       31.45       26.39      4.44 o
  -3   5   9      654.34      636.99     14.50 o
  -2   5   9      448.33      449.65      9.07 o
  -1   5   9      154.00      139.85      6.10 o
   0   5   9      330.65      313.35     12.50 o
   1   5   9       39.97       46.02      5.69 o
   2   5   9      104.29      125.67      6.41 o
   3   5   9       33.05       25.97      6.61 o
   4   5   9       96.63      110.28     10.98 o
   5   5   9        1.25        0.07      6.52 o
   6   5   9        9.11       10.26      7.31 o
 -11   6   9        0.06        6.82      9.76 o
 -10   6   9       35.43       30.73      8.09 o
  -9   6   9       47.39       47.78      7.68 o
  -8   6   9        2.80       -0.26      9.21 o
  -7   6   9        0.51        5.13      4.67 o
  -6   6   9       67.72       75.94      3.99 o
  -5   6   9        3.36        0.89      3.32 o
  -4   6   9      331.70      344.17     12.93 o
  -3   6   9      138.36      140.61      5.64 o
  -2   6   9       72.50       79.39      4.66 o
  -1   6   9      145.21      153.44      8.74 o
   0   6   9       58.41       47.58      5.63 o
   1   6   9       71.16       65.76      6.34 o
   2   6   9       78.51       70.02      5.63 o
   3   6   9       43.71       46.27      5.61 o
   4   6   9        4.89        1.67      6.01 o
   5   6   9       13.06       15.78      6.61 o
   6   6   9        7.26        5.01      8.36 o
 -10   7   9       43.32       36.49      8.66 o
  -9   7   9      121.12      144.90     10.15 o
  -8   7   9        9.72        7.05      4.57 o
  -7   7   9      531.19      551.73     17.53 o
  -6   7   9      127.00      116.05      6.17 o
  -5   7   9      393.40      407.21     16.70 o
  -4   7   9      429.92      412.91     16.89 o
  -3   7   9      537.51      524.81     13.27 o
  -2   7   9      121.38      150.44      8.24 o
  -1   7   9      661.35      627.09     22.06 o
   0   7   9      275.84      276.82     15.75 o
   1   7   9      178.81      169.77      8.46 o
   2   7   9      114.18      127.59     12.57 o
   3   7   9      141.26      144.33     11.75 o
   4   7   9       89.03      104.28      8.86 o
   5   7   9       22.04       19.35      7.19 o
 -10   8   9       12.55       19.62      8.21 o
  -9   8   9        0.05        0.88      7.38 o
  -8   8   9       47.55       55.21      6.23 o
  -7   8   9       42.19       34.86      5.70 o
  -6   8   9        2.83        3.55      6.13 o
  -5   8   9       31.04       24.64      3.92 o
  -4   8   9      105.92      104.90      6.56 o
  -3   8   9       44.68       53.89      5.26 o
  -2   8   9       38.32       36.83      8.60 o
  -1   8   9      185.71      187.23      8.66 o
   0   8   9       12.29       19.64      5.42 o
   1   8   9      106.29      119.87      6.49 o
   2   8   9       76.81       76.79      7.04 o
   3   8   9      107.14      117.34     13.31 o
   4   8   9        5.94       -0.50      6.83 o
   5   8   9       12.37       -3.21      8.10 o
  -9   9   9       47.36       52.19     11.50 o
  -8   9   9       48.94       53.83      8.54 o
  -7   9   9       27.15       37.31     20.39 o
  -6   9   9       49.37       35.90     10.33 o
  -5   9   9       59.26       66.42      5.52 o
  -4   9   9       16.11       13.52      5.24 o
  -3   9   9      117.60      122.23      9.47 o
  -2   9   9      160.36      155.75      8.86 o
  -1   9   9       68.39       61.40      6.42 o
   0   9   9       40.98       36.69      7.54 o
   1   9   9      110.93      105.18      6.50 o
   2   9   9       63.48       60.87      5.96 o
   3   9   9       75.92       80.07      6.74 o
   4   9   9       74.87       75.12      9.75 o
  -8  10   9       61.28       80.99      9.34 o
  -7  10   9       23.75        8.33      7.68 o
  -6  10   9      267.25      287.21     13.51 o
  -5  10   9       97.42       93.97      6.20 o
  -4  10   9      238.19      258.67     28.75 o
  -3  10   9       72.22       77.84      7.65 o
  -2  10   9      453.49      440.36     12.99 o
  -1  10   9      334.80      338.65     11.38 o
   0  10   9       88.34       77.07      7.09 o
   1  10   9       88.54       94.31      7.71 o
   2  10   9       50.97       48.85      6.16 o
   3  10   9       27.61       37.03      6.28 o
  -7  11   9       26.43       16.67      7.85 o
  -6  11   9        9.38        1.36      7.86 o
  -5  11   9       14.40       11.93      5.05 o
  -4  11   9        0.38        8.03      5.61 o
  -3  11   9        0.69       -5.62      5.62 o
  -2  11   9        2.46        3.01      6.56 o
  -1  11   9        2.90        1.91      5.83 o
   0  11   9        3.38        0.51      6.09 o
   1  11   9        0.43        4.43      7.08 o
   2  11   9       13.10       16.57      5.82 o
  -5  12   9        2.51        7.00      5.05 o
  -4  12   9       52.58       52.20      7.78 o
  -3  12   9       53.77       62.14     16.82 o
  -2  12   9       43.09       50.22      7.44 o
  -1  12   9       11.74       21.62      6.45 o
   0  12   9       24.21       19.42      7.41 o
   1  12   9        0.94        9.84      9.57 o
  -3  13   9       96.52      104.54     10.24 o
  -2  13   9       62.87       64.47      9.77 o
 -11   0  10        2.75       10.09      5.28 o
 -10   0  10        6.41        6.28      6.94 o
  -9   0  10      452.25      483.49     19.62 o
  -8   0  10       53.79       31.56      6.77 o
  -7   0  10      140.23      154.45     10.34 o
  -6   0  10      147.19      128.32      8.77 o
  -5   0  10      554.55      538.30     15.30 o
  -4   0  10      399.35      399.57     12.85 o
  -3   0  10     2111.58     2083.83     50.00 o
  -2   0  10      786.49      800.07     21.81 o
  -1   0  10      207.93      224.68     18.26 o
   0   0  10        1.86        5.12      5.40 o
   1   0  10     1045.18     1006.91     36.67 o
   2   0  10      631.33      580.39     28.52 o
   3   0  10      215.81      214.48     18.44 o
   4   0  10       35.18       54.12     13.61 o
   5   0  10       88.28       97.17     15.61 o
   6   0  10        0.48       -7.56     12.16 o
 -11   1  10        2.18       -0.04      5.26 o
 -10   1  10       50.89       53.38      5.62 o
  -9   1  10        2.84        4.43      4.39 o
  -8   1  10      182.65      173.91     17.62 o
  -7   1  10       34.85       23.43      4.19 o
  -6   1  10      195.67      202.61      6.97 o
  -5   1  10       23.30       25.27      3.24 o
  -4   1  10      708.85      680.29     13.26 o
  -3   1  10       32.53       27.83      3.60 o
  -2   1  10      176.81      168.78      6.82 o
  -1   1  10        4.68        2.61      3.66 o
   0   1  10       88.63       98.92      4.72 o
   1   1  10       51.28       45.02      4.79 o
   2   1  10      365.20      322.85     14.54 o
   3   1  10        6.21        6.09      7.75 o
   4   1  10        0.71        0.26      7.79 o
   5   1  10       32.66       37.07      9.55 o
   6   1  10        1.74        1.97      9.26 o
 -11   2  10       41.04       52.87      9.52 o
 -10   2  10       10.93        8.79      4.67 o
  -9   2  10      153.08      144.25      6.96 o
  -8   2  10        0.69        2.28      3.85 o
  -7   2  10      285.57      281.07     12.46 o
  -6   2  10       47.81       45.90      4.01 o
  -5   2  10      541.02      521.88     10.67 o
  -4   2  10      138.63      132.03      6.19 o
  -3   2  10      721.41      721.74     14.16 o
  -2   2  10       16.05       11.82      3.69 o
  -1   2  10      256.60      265.84      7.06 o
   0   2  10        0.94        2.46      3.23 o
   1   2  10      407.02      416.48     14.06 o
   2   2  10        1.22       -5.14      5.16 o
   3   2  10       73.38       63.26      8.90 o
   4   2  10       20.42       27.83      8.24 o
   5   2  10        5.40       11.50      8.80 o
   6   2  10        9.02       15.55      9.06 o
 -11   3  10       16.85       16.87      9.37 o
 -10   3  10       72.08       72.83     10.32 o
  -9   3  10        5.62        6.43      3.75 o
  -8   3  10      289.87      296.60      9.43 o
  -7   3  10        0.78       -0.45      5.93 o
  -6   3  10      410.33      423.03     10.51 o
  -5   3  10        8.18       10.06      3.89 o
  -4   3  10     1490.12     1446.76     25.18 o
  -3   3  10      623.13      603.35     12.32 o
  -2   3  10      623.57      617.49     16.57 o
  -1   3  10       42.43       46.86      3.83 o
   0   3  10      814.31      794.81     39.43 o
   1   3  10       66.18       78.42      6.70 o
   2   3  10      587.26      430.77     79.46 o
   3   3  10      208.10      199.49     13.13 o
   4   3  10       73.07       70.01      9.92 o
   5   3  10        1.04       -1.44      8.47 o
   6   3  10      104.89      124.10     16.20 o
 -11   4  10       11.72        8.30      9.87 o
 -10   4  10        4.39        6.61      8.75 o
  -9   4  10       23.03       28.73      8.86 o
  -8   4  10        6.21        6.57      6.00 o
  -7   4  10       23.44       33.87      5.88 o
  -6   4  10        0.06       -3.25      3.25 o
  -5   4  10       13.27       21.12      5.14 o
  -4   4  10        2.61        2.59      3.22 o
  -3   4  10      151.49      143.28      5.90 o
  -2   4  10        0.79       -1.73      3.46 o
  -1   4  10        1.25        1.26      3.85 o
   0   4  10       18.57       13.36      5.23 o
   1   4  10        0.97        4.34      5.42 o
   2   4  10        1.15       -1.61      4.84 o
   3   4  10       16.73       19.68      8.35 o
   4   4  10       25.05       29.04      8.90 o
   5   4  10       10.87       15.06      9.03 o
   6   4  10        2.93       -3.54     12.24 o
 -11   5  10       14.89       24.11     10.90 o
 -10   5  10       52.26       62.74     11.37 o
  -9   5  10       47.00       51.79     10.25 o
  -8   5  10      249.53      284.23     16.65 o
  -7   5  10       32.36       30.74      3.28 o
  -6   5  10      240.48      253.08      7.90 o
  -5   5  10        0.47        2.25      3.47 o
  -4   5  10      472.85      473.06     11.62 o
  -3   5  10        2.51        3.72      3.59 o
  -2   5  10      548.95      548.21     24.01 o
  -1   5  10       53.38       61.73      6.22 o
   0   5  10      249.17      273.02     14.06 o
   1   5  10       40.63       47.28      6.35 o
   2   5  10       78.59       71.24      7.07 o
   3   5  10       24.14       28.05     12.18 o
   4   5  10       40.06       26.33     14.17 o
   5   5  10        3.21        8.21      9.23 o
 -10   6  10        0.87        5.39     10.02 o
  -9   6  10       31.59       17.65     10.04 o
  -8   6  10        0.24        1.07      8.70 o
  -7   6  10      297.43      302.80     12.59 o
  -6   6  10        1.47       -1.26      3.42 o
  -5   6  10      656.40      660.81     22.64 o
  -4   6  10       53.20       49.93      4.62 o
  -3   6  10      371.98      362.72     19.20 o
  -2   6  10      102.39      103.33      6.61 o
  -1   6  10      602.45      589.63     18.52 o
   0   6  10        3.24       10.03      5.30 o
   1   6  10      570.50      502.77     17.42 o
   2   6  10       92.86       98.93      9.36 o
   3   6  10      123.66      129.64      8.81 o
   4   6  10       21.88       25.08      8.88 o
   5   6  10       67.50       53.49     13.48 o
 -10   7  10        2.21      -10.22     10.22 o
  -9   7  10        6.29       12.75     10.17 o
  -8   7  10        3.73        3.20      9.48 o
  -7   7  10        1.43       -2.28      6.94 o
  -6   7  10       31.72       35.81      3.94 o
  -5   7  10        1.07        2.68      3.90 o
  -4   7  10        0.34       -2.62      4.00 o
  -3   7  10       15.72       26.94      5.04 o
  -2   7  10        0.02        3.06      4.96 o
  -1   7  10       18.13       12.65      5.80 o
   0   7  10        3.76        7.02      5.62 o
   1   7  10        7.18        5.00      5.87 o
   2   7  10       27.77       24.22      6.48 o
   3   7  10        1.60        3.92      2.88 o
   4   7  10        1.81        1.89      9.29 o
   5   7  10        2.30        7.25     11.55 o
  -9   8  10       93.65      116.33     13.73 o
  -8   8  10        2.87        2.58      9.13 o
  -7   8  10      262.53      292.90     13.25 o
  -6   8  10       24.55       25.34      3.70 o
  -5   8  10      385.32      395.56     15.54 o
  -4   8  10       14.29       16.59      8.24 o
  -3   8  10      483.04      487.47     16.50 o
  -2   8  10       16.97       25.78      6.99 o
  -1   8  10      264.55      268.64     10.35 o
   0   8  10       42.94       38.27      8.39 o
   1   8  10      174.00      176.39      9.13 o
   2   8  10        1.17        9.26      6.62 o
   3   8  10       40.76       40.56     13.94 o
   4   8  10        0.59        9.79     11.51 o
  -9   9  10        1.17        2.50     11.05 o
  -8   9  10       43.66       53.10      7.01 o
  -7   9  10        3.43       -2.95      6.88 o
  -6   9  10       64.16       62.98     12.30 o
  -5   9  10       10.27        0.84      4.78 o
  -4   9  10      112.91       95.73      7.04 o
  -3   9  10       68.01       68.00      6.96 o
  -2   9  10      194.91      203.13     10.97 o
  -1   9  10       10.92       15.70      5.86 o
   0   9  10      151.23      136.18      8.35 o
   1   9  10       48.05       57.58      7.23 o
   2   9  10       90.70       82.74      8.09 o
   3   9  10       86.62       88.89      9.41 o
  -8  10  10        1.17       -7.76      7.76 o
  -7  10  10        1.29        0.91      7.28 o
  -6  10  10        0.00       12.31     10.86 o
  -5  10  10       37.47       39.95      5.59 o
  -4  10  10        4.51       -3.06      6.97 o
  -3  10  10       21.33       19.84      6.51 o
  -2  10  10        0.04        4.74      6.15 o
  -1  10  10       24.10       27.95      6.03 o
   0  10  10        2.16       -0.69      6.09 o
   1  10  10        0.89        8.71      6.59 o
   2  10  10        7.17       -3.36      7.70 o
  -6  11  10      195.32      204.26     25.26 o
  -5  11  10        2.45        5.62      5.38 o
  -4  11  10      276.60      299.79     22.54 o
  -3  11  10        0.29        0.84      6.41 o
  -2  11  10      164.72      162.28     10.67 o
  -1  11  10        8.37        7.72      6.30 o
   0  11  10      113.53      111.84      8.47 o
   1  11  10        0.89        3.52      9.66 o
  -4  12  10        1.50        5.75      7.25 o
  -3  12  10       89.02       88.88      9.97 o
  -2  12  10       39.83       50.35      9.46 o
  -1  12  10       26.29       26.05      7.98 o
 -11   1  11       49.11       52.91      5.10 o
 -10   1  11       18.65       38.87      5.49 o
  -9   1  11       47.31       61.17      6.64 o
  -8   1  11       82.56       85.11      5.91 o
  -7   1  11      310.89      301.26     10.41 o
  -6   1  11       63.61       64.54      6.36 o
  -5   1  11      553.13      534.60     11.24 o
  -4   1  11      122.03      118.48      5.23 o
  -3   1  11      373.32      368.08      9.28 o
  -2   1  11       67.00       55.57      4.58 o
  -1   1  11      993.33      998.50     24.12 o
   0   1  11       28.82       39.31      7.62 o
   1   1  11      147.98      160.38      8.53 o
   2   1  11       13.57        1.05     11.04 o
   3   1  11       87.19       80.12     10.14 o
   4   1  11        0.02        8.95      9.20 o
   5   1  11       64.63       69.29     12.32 o
 -11   2  11        1.42       12.16      5.96 o
 -10   2  11      101.91      100.98      6.30 o
  -9   2  11       34.34       37.60      5.13 o
  -8   2  11      132.54      137.84      7.20 o
  -7   2  11       38.95       36.48      4.91 o
  -6   2  11      572.31      549.11     13.85 o
  -5   2  11       72.25       69.91      4.54 o
  -4   2  11      302.39      292.06      8.13 o
  -3   2  11       55.13       52.97      5.43 o
  -2   2  11      404.34      406.44      9.97 o
  -1   2  11      100.61       81.81      5.32 o
   0   2  11      740.95      734.04     24.07 o
   1   2  11       12.09       11.65      5.66 o
   2   2  11      179.49      163.70     24.42 o
   3   2  11        3.24        5.13      8.48 o
   4   2  11      163.95      152.30     12.36 o
   5   2  11        1.82        2.88      9.23 o
 -11   3  11        0.07       -1.13      9.36 o
 -10   3  11        1.78        1.60      3.94 o
  -9   3  11       21.56        9.74      4.29 o
  -8   3  11       14.34       18.72      4.34 o
  -7   3  11      139.23      124.43      6.83 o
  -6   3  11       46.30       40.29      4.33 o
  -5   3  11        0.57        4.10      4.39 o
  -4   3  11       57.19       57.57      8.14 o
  -3   3  11       56.57       60.74      4.55 o
  -2   3  11       89.47       86.08      5.28 o
  -1   3  11       45.84       44.62      6.14 o
   0   3  11        5.06        5.85      7.08 o
   1   3  11       29.72       22.11      5.96 o
   2   3  11       14.69        5.30      3.76 o
   3   3  11      157.71      142.23     11.53 o
   4   3  11        1.48       10.57      9.34 o
   5   3  11        0.77       15.82     13.00 o
 -11   4  11       30.55       36.63     11.12 o
 -10   4  11       33.14       36.25      9.80 o
  -9   4  11       22.79       21.49      9.04 o
  -8   4  11      152.06      151.89      6.69 o
  -7   4  11       82.41       87.84      5.55 o
  -6   4  11      249.13      251.21      8.22 o
  -5   4  11      225.04      223.78      9.40 o
  -4   4  11      508.97      495.29     11.09 o
  -3   4  11      124.40       97.84      5.27 o
  -2   4  11      994.93      978.74     26.08 o
  -1   4  11       28.10       35.08      5.69 o
   0   4  11      232.37      232.68     19.02 o
   1   4  11        3.35        3.13      5.51 o
   2   4  11       57.72       59.45      7.28 o
   3   4  11       19.67       14.89      9.14 o
   4   4  11       99.21      103.41     11.65 o
   5   4  11        8.27        7.89     12.89 o
 -10   5  11       23.01       34.18     10.61 o
  -9   5  11       86.72       92.53     11.51 o
  -8   5  11        6.91       11.62      8.73 o
  -7   5  11      169.33      166.22      6.38 o
  -6   5  11        0.39        0.84      3.95 o
  -5   5  11      190.34      178.57      7.09 o
  -4   5  11       17.27       21.52      3.98 o
  -3   5  11       59.08       66.12      8.21 o
  -2   5  11       98.89       90.91      7.15 o
  -1   5  11      317.61      321.76     11.24 o
   0   5  11        1.67       -5.55      5.55 o
   1   5  11      180.57      160.04      8.73 o
   2   5  11        0.06       -2.78      6.27 o
   3   5  11       71.69       64.98     10.32 o
   4   5  11        0.14        0.54      8.48 o
 -10   6  11        5.26       12.22     10.47 o
  -9   6  11        0.20        1.13      9.66 o
  -8   6  11       19.28       14.34      9.43 o
  -7   6  11       14.80       17.25      3.43 o
  -6   6  11      169.57      175.60      6.99 o
  -5   6  11        6.42        1.15      4.65 o
  -4   6  11        7.47       17.48      4.67 o
  -3   6  11       18.58       10.88      4.15 o
  -2   6  11       46.24       33.92      5.72 o
  -1   6  11       38.14       29.84      8.22 o
   0   6  11       99.35       95.73      7.45 o
   1   6  11       11.12       10.36      6.20 o
   2   6  11       35.31       29.00      6.93 o
   3   6  11        6.87        0.70      8.22 o
   4   6  11       24.44       15.92     11.80 o
  -9   7  11      157.97      167.48     14.98 o
  -8   7  11        5.16       -1.45      9.69 o
  -7   7  11      103.19      107.94      8.92 o
  -6   7  11       77.96       83.59      5.22 o
  -5   7  11      258.77      275.32     25.57 o
  -4   7  11       14.10        2.80      5.28 o
  -3   7  11      619.84      621.22     15.83 o
  -2   7  11       13.22       19.64      6.78 o
  -1   7  11      328.51      329.61     20.91 o
   0   7  11        0.41        0.27      5.77 o
   1   7  11      161.13      143.62      8.84 o
   2   7  11        0.09        9.53      6.46 o
   3   7  11      148.20      149.28     17.38 o
  -9   8  11        0.63      -10.50     10.50 o
  -8   8  11       18.78       12.03     10.60 o
  -7   8  11        5.25        3.07      6.94 o
  -6   8  11       41.11       38.20      4.57 o
  -5   8  11        5.47       10.93      5.56 o
  -4   8  11       24.30       27.90      5.85 o
  -3   8  11        9.25       12.28      5.36 o
  -2   8  11       71.93       74.86      6.84 o
  -1   8  11        0.26        3.85      5.85 o
   0   8  11       70.55       79.83      7.57 o
   1   8  11       21.37       32.22      7.03 o
   2   8  11        0.81       -3.94      6.59 o
  -7   9  11        6.65        9.42     11.09 o
  -6   9  11       52.18       56.77      5.23 o
  -5   9  11      220.71      243.79     10.81 o
  -4   9  11        1.59       -2.08      5.71 o
  -3   9  11       32.24       36.43      6.89 o
  -2   9  11       16.02       21.21      5.22 o
  -1   9  11      109.19      107.88      7.84 o
   0   9  11        1.63        7.73      6.46 o
   1   9  11       50.37       74.49      8.10 o
   2   9  11        0.15        6.49     10.48 o
  -7  10  11        7.70       11.53      7.70 o
  -6  10  11      105.01      125.38      6.78 o
  -5  10  11       22.80       25.05      5.76 o
  -4  10  11      151.57      149.08      9.01 o
  -3  10  11        1.49        9.47      9.90 o
  -2  10  11       45.75       35.02      6.40 o
  -1  10  11       33.88       35.40      6.77 o
   0  10  11      168.42      174.86      9.62 o
   1  10  11        3.09       -5.74      9.75 o
  -5  11  11       19.43       21.49      6.71 o
  -4  11  11        1.80       10.61      7.61 o
  -3  11  11       24.23       23.72      8.09 o
  -2  11  11        3.91       11.61      8.71 o
  -1  11  11       65.42       94.41      9.38 o
 -11   0  12       93.17      110.80     10.29 o
 -10   0  12        6.32        4.05      7.57 o
  -9   0  12       38.37       27.25      7.67 o
  -8   0  12      262.63      283.51     14.78 o
  -7   0  12      141.19      135.64     10.28 o
  -6   0  12      291.03      276.76     14.93 o
  -5   0  12      287.21      294.91     11.52 o
  -4   0  12      505.43      491.78     15.95 o
  -3   0  12      668.70      657.04     37.96 o
  -2   0  12      517.33      504.46     17.02 o
  -1   0  12      222.70      244.31     15.62 o
   0   0  12       70.85       64.36      8.38 o
   2   0  12       80.88       76.62     14.19 o
   3   0  12       87.89       92.95     15.28 o
   4   0  12       29.16       21.71     13.30 o
 -11   1  12       57.79       63.10      6.22 o
 -10   1  12       12.79       27.22      6.78 o
  -9   1  12        0.66       -1.25      4.85 o
  -8   1  12       25.85       26.40      5.29 o
  -7   1  12       22.80       19.36      5.01 o
  -6   1  12       51.21       54.96      5.63 o
  -5   1  12       12.20       14.09      3.98 o
  -4   1  12        2.89       -3.74      3.74 o
  -3   1  12       53.48       60.33      4.98 o
  -2   1  12       41.91       38.67      4.83 o
  -1   1  12       21.30       22.85      4.89 o
   0   1  12       91.66      111.28      6.51 o
   1   1  12        8.61        2.06      5.93 o
   2   1  12       61.25       67.70      9.99 o
   3   1  12        9.43        8.24      8.79 o
   4   1  12       18.23       20.07      9.85 o
 -10   2  12       37.76       47.23      5.71 o
  -9   2  12       14.29        3.46      7.56 o
  -8   2  12        3.87        6.31      5.49 o
  -7   2  12       10.31       10.08      6.23 o
  -6   2  12      154.12      139.98     10.91 o
  -5   2  12      151.98      157.25      8.80 o
  -4   2  12        2.28       -3.77      3.77 o
  -3   2  12       35.51       36.85      4.64 o
  -2   2  12        1.64        2.70      4.27 o
  -1   2  12       52.62       61.31      5.57 o
   0   2  12      147.50      142.47     13.61 o
   1   2  12      217.98      212.78     15.19 o
   2   2  12        1.78        7.09      8.56 o
   3   2  12       24.65       21.32      9.21 o
   4   2  12        0.93       16.60     13.58 o
 -10   3  12       33.25       20.52      4.97 o
  -9   3  12       65.82       74.18      5.62 o
  -8   3  12       69.23       53.84      5.43 o
  -7   3  12      149.28      150.19      7.75 o
  -6   3  12      204.47      215.67     12.31 o
  -5   3  12      214.52      204.65      7.89 o
  -4   3  12      296.92      290.45     17.25 o
  -3   3  12      351.00      319.70     12.38 o
  -2   3  12      392.00      402.73     10.42 o
  -1   3  12       90.01       75.87      5.65 o
   0   3  12      127.07      136.08     12.03 o
   1   3  12       90.82       84.76      7.98 o
   2   3  12      147.13      160.40     16.97 o
   3   3  12       10.81        8.52      8.79 o
 -10   4  12        1.16       -9.34      9.34 o
  -9   4  12        4.15        8.72      3.91 o
  -8   4  12       10.48       12.20      4.40 o
  -7   4  12        6.35        8.41      4.79 o
  -6   4  12       24.89       28.39      4.70 o
  -5   4  12        0.41        1.95      5.24 o
  -4   4  12        0.74       -2.99      4.01 o
  -3   4  12       40.32       39.19      4.68 o
  -2   4  12        1.75        2.68      4.36 o
  -1   4  12        1.53        5.87      5.79 o
   0   4  12        9.36        1.43      5.21 o
   1   4  12       11.15       12.99      6.40 o
   2   4  12        0.02        8.65      8.91 o
   3   4  12       22.25       23.00      9.61 o
 -10   5  12       41.37       53.44     11.50 o
  -9   5  12       17.80        6.12      9.80 o
  -8   5  12        1.44        1.72      3.87 o
  -7   5  12      105.58      105.55      6.24 o
  -6   5  12       24.92       23.43      4.65 o
  -5   5  12      197.05      191.03     14.26 o
  -4   5  12      285.67      277.75     16.50 o
  -3   5  12       32.24       37.97      4.71 o
  -2   5  12       52.36       71.24      6.63 o
  -1   5  12       68.94       60.99      7.20 o
   0   5  12       87.28       86.93      7.55 o
   1   5  12       63.70       62.10      9.21 o
   2   5  12       93.88       89.77     13.63 o
   3   5  12        0.54        2.96     11.79 o
  -9   6  12       23.06       14.52     10.54 o
  -8   6  12      107.78      146.09     13.72 o
  -7   6  12      132.98      137.90      6.32 o
  -6   6  12       11.00        8.12      4.36 o
  -5   6  12      132.77      133.02      6.60 o
  -4   6  12      186.35      177.19      8.13 o
  -3   6  12      179.94      191.11     10.28 o
  -2   6  12       33.43       23.27      5.85 o
  -1   6  12       86.35       93.71      9.22 o
   0   6  12       65.36       52.26      6.97 o
   1   6  12      132.54      146.90      9.25 o
   2   6  12       33.29       22.25      7.37 o
  -9   7  12        8.17       10.04     10.97 o
  -8   7  12       19.55       21.23     10.83 o
  -7   7  12        1.03        0.60      4.18 o
  -6   7  12       11.60       11.94      4.47 o
  -5   7  12       26.69       31.86      5.20 o
  -4   7  12       10.39       13.48      6.28 o
  -3   7  12       16.52       23.46      5.73 o
  -2   7  12        3.24       -5.74      5.74 o
  -1   7  12       17.48       11.52      5.46 o
   0   7  12        0.98        6.52      6.29 o
   1   7  12        3.60        5.66      6.67 o
   2   7  12        8.75       13.49     11.05 o
  -8   8  12       26.95       21.91     11.62 o
  -7   8  12       41.99       34.68      9.96 o
  -6   8  12       63.86       64.58      6.07 o
  -5   8  12        9.30        9.03      5.36 o
  -4   8  12      121.65      118.45      8.33 o
  -3   8  12      151.15      153.92      9.53 o
  -2   8  12       13.97       19.77      6.23 o
  -1   8  12      139.03      138.47      8.60 o
   0   8  12       18.53       10.25      6.57 o
   1   8  12       38.89       42.72      8.91 o
  -7   9  12       34.47       42.47     12.96 o
  -6   9  12       64.51       71.64      6.16 o
  -5   9  12       10.21        6.98      5.84 o
  -4   9  12       87.16       91.12      7.87 o
  -3   9  12      113.23      106.08      8.76 o
  -2   9  12       58.83       76.27      7.48 o
  -1   9  12       13.43        6.06      6.45 o
   0   9  12        5.88        2.67      7.74 o
  -5  10  12        4.39        2.84      7.05 o
  -4  10  12        6.83       -0.52      7.61 o
  -3  10  12        1.80       14.89      8.26 o
  -2  10  12       57.21       62.15     10.36 o
  -1  10  12        0.04        0.60      7.68 o
 -10   1  13       78.43       86.95      6.94 o
  -9   1  13       34.30       37.63      5.94 o
  -8   1  13       94.19       88.44      6.72 o
  -7   1  13       32.54       22.20      5.54 o
  -6   1  13      124.16      125.22      7.44 o
  -5   1  13       14.29       13.26      4.81 o
  -4   1  13      307.93      302.70     11.12 o
  -3   1  13       99.45      120.59      6.25 o
  -2   1  13      152.12      149.92      6.97 o
  -1   1  13       51.09       57.14      6.68 o
   0   1  13      166.94      141.88      8.82 o
   1   1  13       40.68       27.99     11.76 o
   2   1  13       74.88       74.83     10.59 o
 -10   2  13        0.51        6.90      5.31 o
  -9   2  13      166.56      181.99     11.51 o
  -8   2  13       10.30        9.41      6.39 o
  -7   2  13       19.47       12.27      5.31 o
  -6   2  13       13.42       14.84      5.34 o
  -5   2  13      201.39      215.79     14.50 o
  -4   2  13       57.20       67.45      5.31 o
  -3   2  13      277.68      261.00      8.93 o
  -2   2  13       38.21       48.19      6.10 o
  -1   2  13       16.33       19.31      5.14 o
   0   2  13       28.55       42.03      7.26 o
   1   2  13       13.55       15.94      9.09 o
   2   2  13        8.02        2.22      8.23 o
 -10   3  13       13.51        9.16      5.97 o
  -9   3  13        4.89       11.00      4.94 o
  -8   3  13        6.07        0.49      7.21 o
  -7   3  13        0.26       -0.85      5.00 o
  -6   3  13        6.45       12.95      4.62 o
  -5   3  13        8.99        8.31      4.76 o
  -4   3  13       42.70       35.62      4.74 o
  -3   3  13        7.70        3.86      4.48 o
  -2   3  13        2.70        7.72      4.92 o
  -1   3  13        0.22        0.51      6.23 o
   0   3  13        1.62        2.22      6.32 o
   1   3  13        0.05        2.86      6.41 o
   2   3  13        2.33        7.90     12.47 o
  -9   4  13       47.18       45.94     11.27 o
  -8   4  13       31.42       29.09      9.83 o
  -7   4  13      140.92      137.20      7.55 o
  -6   4  13       58.20       49.34      5.38 o
  -5   4  13      153.72      165.21      7.73 o
  -4   4  13       29.65       30.40      5.42 o
  -3   4  13      111.62      105.42      6.19 o
  -2   4  13       30.88       29.73      6.31 o
  -1   4  13      361.53      350.23     18.72 o
   0   4  13       96.65      110.39      9.97 o
   1   4  13       79.33       59.40      8.88 o
  -9   5  13        4.37       -7.33      9.65 o
  -8   5  13       28.04       21.67      5.60 o
  -7   5  13        1.20       -0.24      5.04 o
  -6   5  13       94.15       91.74      6.11 o
  -5   5  13        5.58        7.50      4.82 o
  -4   5  13       85.89       85.18      6.45 o
  -3   5  13       21.62       26.09      6.09 o
  -2   5  13       73.90       77.03      7.13 o
  -1   5  13       54.59       56.43      7.04 o
   0   5  13        5.21       12.25      6.59 o
   1   5  13        7.80       16.18      7.12 o
  -8   6  13       12.31       19.02     10.74 o
  -7   6  13       12.29       11.46      5.14 o
  -6   6  13        0.71       -4.70      4.70 o
  -5   6  13      111.68      109.48      7.48 o
  -4   6  13       10.23       12.15      6.35 o
  -3   6  13       18.34       15.61      5.99 o
  -2   6  13       21.78       17.18      6.29 o
  -1   6  13        8.39        8.91      6.53 o
   0   6  13        1.16        8.70      6.93 o
   1   6  13       33.89       29.11     11.51 o
  -8   7  13       36.42       36.66     11.80 o
  -7   7  13        0.25        0.01      4.46 o
  -6   7  13      123.33      133.19      6.92 o
  -5   7  13       57.71       61.56      7.00 o
  -4   7  13       36.77       36.63      7.00 o
  -3   7  13        0.90        0.78      6.67 o
  -2   7  13      208.00      195.39     10.14 o
  -1   7  13       41.71       45.91      8.47 o
   0   7  13       54.53       42.68      9.02 o
   1   7  13       54.58       72.88     12.44 o
  -6   8  13       11.62       10.86      8.46 o
  -5   8  13       39.93       32.37      6.59 o
  -4   8  13        4.00       12.36      6.95 o
  -3   8  13        3.64        5.35      7.01 o
  -2   8  13       11.06       10.58      7.38 o
  -1   8  13       38.84       35.28      8.53 o
   0   8  13       18.47        5.26     10.16 o
  -5   9  13        6.18        8.68      6.98 o
  -4   9  13       63.39       80.97      9.92 o
  -3   9  13       14.61       15.57      9.10 o
  -2   9  13        4.81        9.43      9.45 o
  -9   0  14       52.10       64.97      9.49 o
  -8   0  14       36.50       37.07      8.62 o
  -7   0  14        1.08       -4.09      7.81 o
  -6   0  14      237.08      246.07     16.23 o
  -5   0  14       65.12       69.59      7.69 o
  -4   0  14       17.75       23.77      7.28 o
  -3   0  14       32.89       29.11     14.42 o
  -2   0  14       60.87       65.17      8.63 o
  -1   0  14        0.93       -0.25      7.72 o
   0   0  14      206.22      168.94     18.51 o
  -9   1  14        0.64        1.60      5.58 o
  -8   1  14        8.48       12.60      5.61 o
  -7   1  14       93.06       90.52      7.03 o
  -6   1  14        2.09        0.73      5.65 o
  -5   1  14       73.88       73.05      6.10 o
  -4   1  14        3.94        4.16      4.73 o
  -3   1  14      124.02      131.30      6.97 o
  -2   1  14       22.63       28.60      5.36 o
  -1   1  14       59.64       61.02      6.45 o
   0   1  14        0.82        3.51      6.81 o
  -9   2  14        3.05        5.51      6.37 o
  -8   2  14      100.87       96.57      7.18 o
  -7   2  14        0.49       -1.45      5.60 o
  -6   2  14       55.60       48.25     13.78 o
  -5   2  14        1.33        1.31      5.15 o
  -4   2  14      118.11      116.76      6.44 o
  -3   2  14        0.41        2.63      4.87 o
  -2   2  14      267.84      290.68     17.65 o
  -1   2  14       31.83       27.90      8.32 o
   0   2  14        1.45       -0.82      6.61 o
  -9   3  14       12.77       13.82      5.43 o
  -8   3  14       37.11       47.92      7.92 o
  -7   3  14      161.60      157.45      8.48 o
  -6   3  14        0.31       -4.06      5.58 o
  -5   3  14      136.40      132.88      7.21 o
  -4   3  14        1.79        0.41      4.54 o
  -3   3  14       47.12       46.54      5.57 o
  -2   3  14        1.66        4.79      5.29 o
  -1   3  14      100.81      118.90      8.73 o
   0   3  14        0.64       -6.02      7.40 o
  -8   4  14        4.51        4.87      5.17 o
  -7   4  14        2.16       -4.12      5.32 o
  -6   4  14        3.50        5.51      5.06 o
  -5   4  14       12.44       12.98      5.29 o
  -4   4  14       17.87       13.05      5.69 o
  -3   4  14        6.18        1.73      5.12 o
  -2   4  14       11.09        7.24      6.58 o
  -1   4  14        0.28        3.96      6.85 o
   0   4  14       11.03       18.32      8.72 o
   1   4  14        3.78        1.61     11.14 o
  -8   5  14        0.61       -4.66      6.39 o
  -7   5  14       84.32       96.55     12.85 o
  -6   5  14       32.29       38.14      5.64 o
  -5   5  14        2.94        2.93      5.34 o
  -4   5  14        1.36       -0.59      5.45 o
  -3   5  14      233.95      250.33     22.67 o
  -2   5  14        0.59        5.27      6.92 o
  -1   5  14       49.47       38.30      7.40 o
   0   5  14        1.51       -5.07     10.38 o
  -7   6  14       23.33       33.02     13.38 o
  -6   6  14       99.82      100.82      6.73 o
  -5   6  14       23.34       28.35      5.88 o
  -4   6  14      159.29      146.62      9.84 o
  -3   6  14        3.67        9.79      7.35 o
  -2   6  14       44.96       32.20      8.39 o
  -1   6  14        6.11       22.38     20.74 o
  -6   7  14        9.00       15.73      5.45 o
  -5   7  14        9.07        6.83      6.39 o
  -4   7  14        9.60        7.84      8.55 o
  -3   7  14        0.19        0.91      9.14 o
  -2   7  14        1.12        4.87     10.09 o
  -8   1  15       40.00       38.57      6.48 o
  -7   1  15       16.50       17.70      6.26 o
  -6   1  15       23.73       21.78      6.35 o
  -5   1  15       46.06       39.90      6.00 o
  -4   1  15       74.20       78.79      6.65 o
  -3   1  15        1.57        4.74      5.32 o
  -2   1  15       41.88       47.89      6.27 o
  -1   1  15       21.19       23.75      9.04 o
  -7   2  15       19.31       12.37     13.03 o
  -6   2  15       21.54       24.28      7.55 o
  -5   2  15       71.99       83.43      8.14 o
  -4   2  15       11.36       -0.19      5.12 o
  -3   2  15      103.12      109.33      7.86 o
  -2   2  15       12.44       14.26      6.10 o
  -1   2  15       51.53       48.51     12.49 o
  -7   3  15       11.42       14.25      6.09 o
  -6   3  15       25.19       13.92      6.34 o
  -5   3  15        0.32        2.28      5.48 o
  -4   3  15       34.64       37.05      6.30 o
  -3   3  15        0.05        0.11      5.33 o
  -2   3  15        1.04        7.12      6.89 o
  -1   3  15        9.15       12.46     11.17 o
  -6   4  15       51.78       58.25     11.16 o
  -5   4  15       93.96      102.21      7.17 o
  -4   4  15        8.41       10.40      5.92 o
  -3   4  15       28.99       35.14      6.97 o
  -2   4  15        6.18       -1.03     11.36 o
  -5   5  15       13.84       21.01      6.26 o
  -4   5  15       32.60       35.46      9.63 o
  -3   5  15        2.79       16.49     10.28 o
  -4   0  16       39.17       35.24      8.63 o
 
